# Supplementary material for: Transcription factors and genetic circuits orchestrating the complex, multilayered response of Clostridium acetobutylicum to butanol and butyrate stress
Source: BMC Syst Biol. 2013 Nov 6;7:120. doi: 10.1186/1752-0509-7-120 (PMC3828012; doi:10.1186/1752-0509-7-120)
Supplement: Additional file 1 — Detailed information for the differentially expressed genes. [file 1752-0509-7-120-S1.xlsx]

## Sheet: Table S1
Table S1. Classification of the differential expression categories for the 1984 genes that are identified as differentially expressed genes under butanol and butyrate stress. For a gene to be identified as being differentially expressed for a metabolite stress, it had to be significant (5% FDR for SAM analysis) and have at least five time points out of the 18 with expression changes (6 time point…
gene_name	Butanol	Butyrate
CAC0007	N/A	up
CAC0008	down	down
CAC0009	down	N/A
CAC0013	down	up
CAC0014	N/A	up
CAC0015	N/A	up
CAC0016	N/A	up
CAC0017	N/A	up
CAC0018	up	up
CAC0019	N/A	up
CAC0022	N/A	up
CAC0023	down	N/A
CAC0024	N/A	down
CAC0025	N/A	down
CAC0026	N/A	down
CAC0028	down	N/A
CAC0031	N/A	down
CAC0032	N/A	up
CAC0033	down	up
CAC0034	N/A	up
CAC0040	down	N/A
CAC0042	up	down
CAC0048	N/A	down
CAC0052	down	up
CAC0053	down	N/A
CAC0054	N/A	up
CAC0056	down	N/A
CAC0057	down	up
CAC0058	down	up
CAC0059	down	up
CAC0060	down	N/A
CAC0061	down	N/A
CAC0062	down	N/A
CAC0063	down	up
CAC0064	down	up
CAC0065	down	N/A
CAC0067	down	N/A
CAC0068	down	up
CAC0069	down	N/A
CAC0070	N/A	up
CAC0072	up	N/A
CAC0073	N/A	down
CAC0080	N/A	down
CAC0082	N/A	down
CAC0086	N/A	up
CAC0088	N/A	down
CAC0092	up	up
CAC0093	N/A	down
CAC0094	N/A	down
CAC0096	N/A	down
CAC0097	N/A	down
CAC0098	N/A	down
CAC0099	N/A	down
CAC0101	N/A	down
CAC0102	N/A	down
CAC0103	N/A	down
CAC0104	N/A	down
CAC0105	N/A	down
CAC0106	N/A	down
CAC0108	N/A	bimodal
CAC0109	N/A	down
CAC0110	N/A	bimodal
CAC0113	up	N/A
CAC0117	N/A	down
CAC0118	N/A	down
CAC0119	up	down
CAC0121	up	N/A
CAC0123	down	N/A
CAC0124	down	N/A
CAC0127	down	N/A
CAC0128	up	down
CAC0129	down	N/A
CAC0138	N/A	up
CAC0139	N/A	up
CAC0140	N/A	up
CAC0141	N/A	up
CAC0144	up	up
CAC0146	N/A	up
CAC0147	N/A	up
CAC0149	down	N/A
CAC0152	up	down
CAC0158	down	down
CAC0159	up	N/A
CAC0160	N/A	up
CAC0162	N/A	up
CAC0164	up	N/A
CAC0165	up	N/A
CAC0167	N/A	down
CAC0174	N/A	up
CAC0175	up	down
CAC0182	up	up
CAC0183	up	N/A
CAC0184	up	up
CAC0185	N/A	up
CAC0186	down	up
CAC0187	down	N/A
CAC0189	N/A	down
CAC0190	N/A	up
CAC0191	up	down
CAC0192	up	N/A
CAC0193	N/A	up
CAC0194	N/A	up
CAC0195	N/A	up
CAC0196	up	up
CAC0197	up	up
CAC0198	up	up
CAC0199	up	up
CAC0200	down	down
CAC0201	N/A	up
CAC0202	down	N/A
CAC0205	N/A	up
CAC0207	N/A	down
CAC0208	down	N/A
CAC0210	down	N/A
CAC0212	up	N/A
CAC0213	up	N/A
CAC0215	N/A	down
CAC0216	up	down
CAC0217	up	N/A
CAC0218	down	N/A
CAC0221	up	up
CAC0222	down	up
CAC0228	N/A	down
CAC0229	up	up
CAC0230	N/A	up
CAC0231	up	N/A
CAC0232	up	N/A
CAC0233	up	N/A
CAC0234	up	N/A
CAC0235	up	up
CAC0238	down	N/A
CAC0245	up	down
CAC0246	N/A	down
CAC0247	N/A	down
CAC0252	down	up
CAC0253	up	N/A
CAC0254	up	N/A
CAC0255	up	N/A
CAC0257	up	N/A
CAC0258	up	N/A
CAC0259	up	N/A
CAC0260	up	N/A
CAC0261	up	N/A
CAC0264	N/A	up
CAC0266	N/A	up
CAC0268	N/A	up
CAC0269	N/A	up
CAC0270	up	up
CAC0272	down	down
CAC0273	up	up
CAC0274	up	up
CAC0275	down	N/A
CAC0277	up	N/A
CAC0281	N/A	up
CAC0285	N/A	up
CAC0288	N/A	up
CAC0292	down	up
CAC0294	N/A	up
CAC0303	down	N/A
CAC0305	N/A	up
CAC0310	down	N/A
CAC0312	down	up
CAC0313	down	up
CAC0314	down	up
CAC0315	down	up
CAC0316	down	N/A
CAC0322	down	N/A
CAC0323	down	N/A
CAC0324	down	up
CAC0325	down	up
CAC0326	N/A	up
CAC0328	down	up
CAC0330	down	down
CAC0331	down	down
CAC0334	down	N/A
CAC0337	N/A	down
CAC0338	up	down
CAC0343	N/A	down
CAC0346	up	N/A
CAC0352	N/A	up
CAC0353	up	up
CAC0354	down	N/A
CAC0355	down	N/A
CAC0362	up	down
CAC0365	up	N/A
CAC0367	up	N/A
CAC0368	up	N/A
CAC0369	N/A	down
CAC0370	N/A	down
CAC0372	N/A	down
CAC0373	N/A	down
CAC0374	down	N/A
CAC0375	down	up
CAC0378	up	down
CAC0380	bimodal	N/A
CAC0381	N/A	up
CAC0382	up	up
CAC0383	N/A	down
CAC0389	down	N/A
CAC0392	up	N/A
CAC0394	up	up
CAC0395	up	up
CAC0396	up	up
CAC0397	N/A	up
CAC0398	up	down
CAC0400	down	N/A
CAC0401	up	down
CAC0402	N/A	down
CAC0404	down	N/A
CAC0407	N/A	down
CAC0408	N/A	down
CAC0412	N/A	down
CAC0413	down	down
CAC0417	down	N/A
CAC0418	down	up
CAC0419	N/A	down
CAC0421	down	down
CAC0430	N/A	down
CAC0432	down	N/A
CAC0433	down	up
CAC0434	N/A	up
CAC0435	down	up
CAC0436	N/A	down
CAC0437	down	N/A
CAC0438	down	up
CAC0439	N/A	up
CAC0442	down	N/A
CAC0445	N/A	down
CAC0447	N/A	down
CAC0449	N/A	down
CAC0455	N/A	down
CAC0456	N/A	up
CAC0457	N/A	up
CAC0459	up	N/A
CAC0463	up	N/A
CAC0464	down	N/A
CAC0471	N/A	up
CAC0472	N/A	up
CAC0474	up	N/A
CAC0476	N/A	up
CAC0477	up	N/A
CAC0480	N/A	down
CAC0481	N/A	down
CAC0482	down	N/A
CAC0484	down	N/A
CAC0488	up	N/A
CAC0489	up	down
CAC0491	N/A	down
CAC0494	N/A	down
CAC0495	N/A	down
CAC0496	N/A	down
CAC0502	N/A	up
CAC0503	N/A	up
CAC0516	N/A	up
CAC0517	down	N/A
CAC0518	N/A	up
CAC0520	up	N/A
CAC0522	N/A	up
CAC0524	up	N/A
CAC0525	up	N/A
CAC0531	up	N/A
CAC0532	up	down
CAC0533	up	N/A
CAC0534	N/A	down
CAC0542	N/A	up
CAC0544	N/A	down
CAC0545	N/A	down
CAC0546	up	down
CAC0547	down	N/A
CAC0548	down	up
CAC0549	N/A	up
CAC0550	down	N/A
CAC0551	down	up
CAC0552	down	N/A
CAC0553	down	down
CAC0554	down	N/A
CAC0555	N/A	up
CAC0556	up	N/A
CAC0558	down	up
CAC0559	up	down
CAC0560	N/A	up
CAC0562	up	up
CAC0563	up	up
CAC0568	N/A	up
CAC0569	down	N/A
CAC0570	N/A	down
CAC0571	up	N/A
CAC0572	N/A	up
CAC0573	up	N/A
CAC0574	up	down
CAC0577	up	N/A
CAC0578	up	up
CAC0579	up	down
CAC0580	up	down
CAC0581	N/A	down
CAC0586	down	N/A
CAC0587	up	down
CAC0588	up	N/A
CAC0589	N/A	up
CAC0593	N/A	bimodal
CAC0595	down	N/A
CAC0596	up	N/A
CAC0599	N/A	down
CAC0600	N/A	up
CAC0606	down	N/A
CAC0608	up	N/A
CAC0609	up	N/A
CAC0610	down	down
CAC0611	down	down
CAC0612	down	down
CAC0614	up	N/A
CAC0616	down	N/A
CAC0617	down	down
CAC0625	down	down
CAC0627	down	N/A
CAC0630	down	down
CAC0633	down	N/A
CAC0634	down	N/A
CAC0635	down	N/A
CAC0641	down	up
CAC0645	up	down
CAC0646	N/A	up
CAC0647	down	up
CAC0648	down	up
CAC0650	down	up
CAC0655	down	N/A
CAC0658	N/A	down
CAC0662	N/A	down
CAC0663	down	down
CAC0664	N/A	down
CAC0665	N/A	down
CAC0666	N/A	down
CAC0667	down	N/A
CAC0668	down	N/A
CAC0669	down	up
CAC0673	N/A	up
CAC0675	N/A	down
CAC0676	down	N/A
CAC0677	N/A	down
CAC0678	down	N/A
CAC0680	down	N/A
CAC0681	down	N/A
CAC0682	down	N/A
CAC0685	down	N/A
CAC0686	up	N/A
CAC0687	N/A	down
CAC0688	N/A	down
CAC0690	N/A	up
CAC0692	up	up
CAC0695	N/A	up
CAC0700	up	down
CAC0701	N/A	up
CAC0702	down	down
CAC0703	N/A	down
CAC0704	N/A	down
CAC0705	N/A	down
CAC0708	down	N/A
CAC0709	down	up
CAC0713	up	up
CAC0714	up	N/A
CAC0716	up	down
CAC0717	up	N/A
CAC0718	down	N/A
CAC0727	down	down
CAC0730	N/A	down
CAC0736	down	N/A
CAC0737	up	N/A
CAC0743	up	N/A
CAC0744	down	N/A
CAC0746	N/A	up
CAC0748	up	N/A
CAC0749	N/A	down
CAC0751	N/A	down
CAC0752	N/A	down
CAC0753	N/A	down
CAC0755	N/A	up
CAC0756	up	up
CAC0760	up	down
CAC0761	N/A	down
CAC0764	up	up
CAC0765	N/A	up
CAC0766	N/A	up
CAC0767	down	up
CAC0768	N/A	up
CAC0770	down	N/A
CAC0771	down	up
CAC0772	N/A	up
CAC0774	N/A	up
CAC0775	N/A	up
CAC0776	N/A	up
CAC0777	N/A	up
CAC0780	up	N/A
CAC0781	up	N/A
CAC0782	N/A	down
CAC0783	N/A	down
CAC0784	N/A	down
CAC0785	up	down
CAC0787	up	N/A
CAC0788	N/A	down
CAC0789	N/A	down
CAC0790	N/A	down
CAC0791	N/A	down
CAC0796	down	N/A
CAC0798	down	N/A
CAC0802	N/A	down
CAC0804	up	N/A
CAC0806	down	down
CAC0807	down	down
CAC0808	N/A	down
CAC0809	N/A	down
CAC0815	N/A	up
CAC0816	up	N/A
CAC0819	down	N/A
CAC0823	N/A	up
CAC0824	down	N/A
CAC0827	down	up
CAC0830	up	N/A
CAC0831	up	N/A
CAC0832	up	N/A
CAC0833	up	N/A
CAC0834	up	up
CAC0835	up	up
CAC0836	down	N/A
CAC0843	N/A	up
CAC0844	N/A	up
CAC0846	up	down
CAC0847	N/A	up
CAC0848	N/A	up
CAC0850	N/A	up
CAC0851	N/A	up
CAC0853	up	up
CAC0859	down	N/A
CAC0861	up	N/A
CAC0865	up	down
CAC0869	down	N/A
CAC0871	N/A	up
CAC0872	N/A	down
CAC0873	down	down
CAC0874	N/A	down
CAC0876	down	up
CAC0877	down	up
CAC0878	N/A	down
CAC0879	down	down
CAC0880	down	down
CAC0881	down	N/A
CAC0882	down	N/A
CAC0883	N/A	down
CAC0884	N/A	up
CAC0888	down	N/A
CAC0889	N/A	up
CAC0891	down	down
CAC0892	up	up
CAC0893	up	N/A
CAC0894	up	N/A
CAC0895	up	up
CAC0896	up	N/A
CAC0897	up	N/A
CAC0898	up	N/A
CAC0899	down	up
CAC0900	down	up
CAC0902	up	up
CAC0903	N/A	up
CAC0908	down	N/A
CAC0909	N/A	up
CAC0911	up	N/A
CAC0912	up	N/A
CAC0913	up	N/A
CAC0914	up	N/A
CAC0915	up	N/A
CAC0916	up	N/A
CAC0917	up	N/A
CAC0920	N/A	up
CAC0927	N/A	down
CAC0928	up	down
CAC0929	N/A	down
CAC0930	N/A	down
CAC0931	N/A	down
CAC0932	up	down
CAC0933	N/A	down
CAC0934	up	N/A
CAC0935	up	up
CAC0936	up	N/A
CAC0937	up	up
CAC0938	up	up
CAC0939	up	up
CAC0940	up	up
CAC0941	up	up
CAC0942	up	N/A
CAC0943	up	up
CAC0944	N/A	up
CAC0947	N/A	down
CAC0948	N/A	up
CAC0949	N/A	up
CAC0951	N/A	up
CAC0952	N/A	up
CAC0953	N/A	up
CAC0954	N/A	up
CAC0956	up	N/A
CAC0957	N/A	up
CAC0958	N/A	up
CAC0959	up	up
CAC0961	down	N/A
CAC0962	N/A	down
CAC0963	N/A	down
CAC0964	N/A	down
CAC0965	down	down
CAC0966	down	N/A
CAC0969	down	N/A
CAC0970	up	N/A
CAC0971	up	N/A
CAC0972	up	N/A
CAC0974	bimodal	bimodal
CAC0976	down	N/A
CAC0977	down	N/A
CAC0980	down	up
CAC0981	down	up
CAC0982	down	N/A
CAC0983	down	N/A
CAC0984	up	N/A
CAC0987	N/A	up
CAC0989	up	N/A
CAC0990	N/A	up
CAC0991	N/A	down
CAC0992	down	N/A
CAC0993	N/A	up
CAC0994	N/A	up
CAC0995	N/A	up
CAC0996	down	N/A
CAC0998	up	down
CAC1000	N/A	down
CAC1001	down	up
CAC1004	N/A	up
CAC1010	down	up
CAC1013	up	N/A
CAC1014	up	N/A
CAC1016	N/A	up
CAC1018	up	down
CAC1021	N/A	down
CAC1022	down	N/A
CAC1023	N/A	up
CAC1024	N/A	up
CAC1025	N/A	up
CAC1027	N/A	up
CAC1029	up	N/A
CAC1031	up	N/A
CAC1033	N/A	up
CAC1034	N/A	up
CAC1037	N/A	up
CAC1039	down	up
CAC1042	down	N/A
CAC1043	up	up
CAC1044	N/A	down
CAC1046	N/A	up
CAC1047	up	up
CAC1048	up	N/A
CAC1049	N/A	up
CAC1050	N/A	up
CAC1051	N/A	up
CAC1052	N/A	up
CAC1054	down	down
CAC1055	down	N/A
CAC1056	down	N/A
CAC1058	N/A	down
CAC1061	N/A	down
CAC1062	up	down
CAC1064	down	N/A
CAC1066	N/A	down
CAC1072	up	up
CAC1073	N/A	up
CAC1074	N/A	up
CAC1077	down	N/A
CAC1078	up	up
CAC1079	up	up
CAC1080	up	N/A
CAC1081	up	N/A
CAC1082	N/A	down
CAC1085	up	up
CAC1086	up	N/A
CAC1087	N/A	down
CAC1088	N/A	down
CAC1089	N/A	down
CAC1092	N/A	up
CAC1096	N/A	up
CAC1097	down	N/A
CAC1100	up	N/A
CAC1101	down	down
CAC1102	down	up
CAC1104	down	up
CAC1105	down	up
CAC1106	down	up
CAC1107	down	up
CAC1108	down	up
CAC1109	down	N/A
CAC1110	down	up
CAC1111	down	N/A
CAC1112	down	N/A
CAC1113	down	N/A
CAC1114	down	N/A
CAC1115	down	N/A
CAC1116	down	N/A
CAC1117	down	N/A
CAC1118	down	up
CAC1119	down	N/A
CAC1120	down	N/A
CAC1121	down	down
CAC1122	down	N/A
CAC1123	down	N/A
CAC1124	down	N/A
CAC1125	down	N/A
CAC1126	down	up
CAC1127	down	up
CAC1128	down	up
CAC1129	down	N/A
CAC1130	down	N/A
CAC1131	down	up
CAC1132	down	up
CAC1133	down	up
CAC1134	down	up
CAC1135	down	up
CAC1136	down	up
CAC1137	down	N/A
CAC1138	down	N/A
CAC1142	N/A	up
CAC1145	N/A	up
CAC1149	N/A	up
CAC1155	N/A	up
CAC1160	up	N/A
CAC1161	up	N/A
CAC1162	N/A	up
CAC1165	up	N/A
CAC1171	up	up
CAC1172	up	up
CAC1173	N/A	up
CAC1174	N/A	up
CAC1177	N/A	up
CAC1179	down	up
CAC1180	N/A	up
CAC1181	N/A	up
CAC1182	down	up
CAC1183	N/A	up
CAC1185	down	N/A
CAC1197	N/A	up
CAC1198	N/A	down
CAC1201	up	down
CAC1205	N/A	up
CAC1210	N/A	up
CAC1214	N/A	up
CAC1215	up	down
CAC1217	N/A	down
CAC1219	N/A	down
CAC1220	N/A	up
CAC1225	N/A	up
CAC1227	N/A	down
CAC1229	down	N/A
CAC1230	up	down
CAC1231	up	up
CAC1232	N/A	up
CAC1234	down	N/A
CAC1236	down	down
CAC1237	N/A	down
CAC1238	N/A	down
CAC1239	N/A	down
CAC1241	N/A	down
CAC1242	down	N/A
CAC1246	N/A	down
CAC1247	N/A	down
CAC1250	N/A	down
CAC1251	N/A	down
CAC1252	N/A	down
CAC1253	down	down
CAC1254	N/A	down
CAC1255	down	down
CAC1256	N/A	down
CAC1257	N/A	down
CAC1258	N/A	down
CAC1259	down	N/A
CAC1260	N/A	down
CAC1261	N/A	down
CAC1264	up	N/A
CAC1265	up	N/A
CAC1266	up	N/A
CAC1267	down	up
CAC1268	up	down
CAC1269	N/A	down
CAC1270	down	N/A
CAC1272	down	N/A
CAC1273	down	up
CAC1274	down	down
CAC1275	N/A	down
CAC1280	up	up
CAC1281	up	up
CAC1282	up	up
CAC1283	up	up
CAC1284	up	up
CAC1285	up	up
CAC1286	up	up
CAC1288	N/A	down
CAC1289	N/A	down
CAC1290	N/A	down
CAC1291	N/A	down
CAC1299	N/A	down
CAC1300	N/A	down
CAC1302	N/A	up
CAC1304	up	up
CAC1311	N/A	down
CAC1314	down	up
CAC1316	down	N/A
CAC1318	down	up
CAC1319	up	down
CAC1322	up	down
CAC1323	up	down
CAC1324	up	N/A
CAC1325	N/A	up
CAC1326	N/A	up
CAC1330	N/A	down
CAC1331	down	N/A
CAC1335	up	N/A
CAC1336	up	down
CAC1338	down	N/A
CAC1339	up	N/A
CAC1340	up	up
CAC1341	N/A	down
CAC1343	N/A	down
CAC1347	up	N/A
CAC1349	N/A	up
CAC1353	down	N/A
CAC1354	down	down
CAC1355	down	N/A
CAC1356	up	N/A
CAC1357	down	up
CAC1359	up	N/A
CAC1363	up	down
CAC1365	N/A	down
CAC1366	N/A	down
CAC1367	down	down
CAC1368	N/A	down
CAC1369	N/A	down
CAC1370	N/A	down
CAC1371	N/A	down
CAC1372	N/A	down
CAC1373	down	down
CAC1374	N/A	down
CAC1375	N/A	down
CAC1376	N/A	down
CAC1377	N/A	down
CAC1378	N/A	down
CAC1379	N/A	down
CAC1380	N/A	down
CAC1382	N/A	down
CAC1383	N/A	down
CAC1385	N/A	down
CAC1387	down	N/A
CAC1389	up	up
CAC1390	N/A	up
CAC1391	N/A	up
CAC1392	N/A	up
CAC1393	N/A	up
CAC1394	N/A	up
CAC1395	N/A	up
CAC1396	N/A	up
CAC1397	N/A	down
CAC1398	N/A	down
CAC1401	down	N/A
CAC1402	N/A	down
CAC1403	N/A	down
CAC1405	up	up
CAC1406	up	N/A
CAC1408	N/A	down
CAC1417	N/A	down
CAC1420	up	N/A
CAC1421	up	N/A
CAC1425	N/A	down
CAC1429	down	N/A
CAC1431	N/A	down
CAC1432	down	N/A
CAC1434	down	down
CAC1435	N/A	down
CAC1436	down	N/A
CAC1438	N/A	down
CAC1439	up	down
CAC1441	up	down
CAC1445	up	down
CAC1448	N/A	down
CAC1451	up	up
CAC1453	up	N/A
CAC1456	N/A	up
CAC1457	N/A	down
CAC1458	N/A	down
CAC1459	N/A	down
CAC1460	N/A	down
CAC1461	N/A	down
CAC1462	N/A	down
CAC1463	down	N/A
CAC1467	up	up
CAC1468	up	up
CAC1469	up	N/A
CAC1472	down	N/A
CAC1475	up	down
CAC1481	N/A	up
CAC1484	N/A	down
CAC1491	N/A	up
CAC1492	N/A	up
CAC1494	N/A	up
CAC1499	N/A	up
CAC1504	N/A	up
CAC1505	up	down
CAC1506	N/A	up
CAC1514	up	down
CAC1516	N/A	up
CAC1518	up	N/A
CAC1519	up	N/A
CAC1522	up	down
CAC1523	down	N/A
CAC1524	N/A	down
CAC1533	up	N/A
CAC1537	up	down
CAC1538	N/A	down
CAC1542	down	down
CAC1543	up	N/A
CAC1545	up	N/A
CAC1546	up	N/A
CAC1547	down	down
CAC1548	down	down
CAC1549	down	N/A
CAC1551	N/A	up
CAC1552	up	N/A
CAC1553	down	N/A
CAC1554	N/A	up
CAC1555	N/A	up
CAC1559	down	N/A
CAC1569	down	N/A
CAC1570	down	down
CAC1571	down	down
CAC1572	N/A	down
CAC1575	up	N/A
CAC1579	N/A	down
CAC1583	down	N/A
CAC1586	N/A	up
CAC1587	N/A	up
CAC1589	down	up
CAC1590	down	N/A
CAC1592	up	N/A
CAC1593	N/A	down
CAC1595	up	down
CAC1596	N/A	up
CAC1597	N/A	up
CAC1600	N/A	up
CAC1603	up	N/A
CAC1604	up	N/A
CAC1605	N/A	up
CAC1609	down	up
CAC1610	down	N/A
CAC1611	N/A	down
CAC1612	down	down
CAC1613	N/A	down
CAC1617	up	N/A
CAC1622	N/A	up
CAC1625	N/A	up
CAC1628	N/A	down
CAC1631	down	N/A
CAC1634	N/A	up
CAC1636	up	up
CAC1638	up	N/A
CAC1641	down	N/A
CAC1651	down	up
CAC1654	N/A	up
CAC1655	N/A	up
CAC1656	N/A	up
CAC1657	up	N/A
CAC1661	N/A	down
CAC1666	down	N/A
CAC1667	down	N/A
CAC1668	down	N/A
CAC1669	down	N/A
CAC1672	N/A	down
CAC1673	up	N/A
CAC1674	up	down
CAC1675	down	up
CAC1685	up	N/A
CAC1686	up	N/A
CAC1687	up	N/A
CAC1689	up	down
CAC1690	N/A	down
CAC1691	N/A	down
CAC1692	N/A	down
CAC1694	up	N/A
CAC1695	N/A	up
CAC1696	up	N/A
CAC1698	down	N/A
CAC1710	down	down
CAC1711	N/A	down
CAC1712	N/A	down
CAC1713	N/A	down
CAC1717	N/A	down
CAC1718	N/A	down
CAC1719	N/A	down
CAC1721	N/A	down
CAC1727	N/A	down
CAC1731	down	down
CAC1732	N/A	down
CAC1733	down	N/A
CAC1735	N/A	down
CAC1737	N/A	down
CAC1739	down	N/A
CAC1740	down	N/A
CAC1741	N/A	down
CAC1742	down	N/A
CAC1743	down	down
CAC1744	down	down
CAC1745	down	down
CAC1746	N/A	down
CAC1747	down	down
CAC1748	N/A	down
CAC1749	down	N/A
CAC1750	down	down
CAC1751	up	N/A
CAC1752	down	down
CAC1754	N/A	down
CAC1758	N/A	down
CAC1759	down	down
CAC1764	N/A	up
CAC1768	up	up
CAC1769	N/A	down
CAC1775	up	up
CAC1779	down	up
CAC1780	down	up
CAC1781	down	N/A
CAC1782	down	up
CAC1785	N/A	down
CAC1786	down	N/A
CAC1787	down	down
CAC1788	down	N/A
CAC1790	down	N/A
CAC1798	N/A	down
CAC1800	up	down
CAC1801	N/A	down
CAC1804	down	N/A
CAC1805	down	N/A
CAC1806	down	N/A
CAC1807	down	N/A
CAC1808	up	N/A
CAC1810	up	N/A
CAC1812	N/A	up
CAC1813	N/A	up
CAC1816	N/A	up
CAC1817	up	down
CAC1820	down	N/A
CAC1822	N/A	up
CAC1826	N/A	up
CAC1827	up	N/A
CAC1830	N/A	up
CAC1831	N/A	down
CAC1832	N/A	up
CAC1833	down	down
CAC1834	down	N/A
CAC1842	N/A	up
CAC1847	down	N/A
CAC1848	down	N/A
CAC1850	down	N/A
CAC1851	N/A	down
CAC1853	N/A	up
CAC1854	down	up
CAC1855	down	down
CAC1856	N/A	down
CAC1857	down	N/A
CAC1858	down	N/A
CAC1859	N/A	down
CAC1860	N/A	down
CAC1864	N/A	down
CAC1866	N/A	down
CAC1867	N/A	down
CAC1868	down	down
CAC1870	N/A	down
CAC1873	down	up
CAC1877	N/A	down
CAC1893	down	N/A
CAC1894	down	up
CAC1899	down	N/A
CAC1906	down	N/A
CAC1910	N/A	down
CAC1911	down	up
CAC1912	down	N/A
CAC1914	up	N/A
CAC1919	up	down
CAC1926	bimodal	down
CAC1929	N/A	down
CAC1930	up	down
CAC1933	up	N/A
CAC1940	up	down
CAC1941	N/A	down
CAC1942	N/A	down
CAC1943	N/A	down
CAC1944	N/A	down
CAC1945	N/A	down
CAC1947	N/A	down
CAC1948	N/A	up
CAC1951	N/A	up
CAC1952	down	N/A
CAC1953	N/A	down
CAC1955	down	down
CAC1957	up	N/A
CAC1958	N/A	up
CAC1961	up	down
CAC1962	N/A	down
CAC1965	down	N/A
CAC1968	N/A	down
CAC1971	up	down
CAC1973	N/A	down
CAC1975	up	down
CAC1976	up	N/A
CAC1977	up	N/A
CAC1978	up	N/A
CAC1981	N/A	down
CAC1982	down	N/A
CAC1983	down	N/A
CAC1984	down	N/A
CAC1985	down	N/A
CAC1993	N/A	up
CAC1999	N/A	up
CAC2004	N/A	up
CAC2006	N/A	up
CAC2009	N/A	up
CAC2010	N/A	up
CAC2012	N/A	up
CAC2013	N/A	up
CAC2014	N/A	up
CAC2016	N/A	up
CAC2017	N/A	up
CAC2018	N/A	up
CAC2024	down	N/A
CAC2025	down	N/A
CAC2026	down	N/A
CAC2030	down	N/A
CAC2031	N/A	down
CAC2035	N/A	down
CAC2036	N/A	down
CAC2040	N/A	up
CAC2041	N/A	up
CAC2042	down	up
CAC2043	up	N/A
CAC2045	up	N/A
CAC2046	up	N/A
CAC2047	up	N/A
CAC2048	up	N/A
CAC2049	up	N/A
CAC2050	N/A	up
CAC2051	N/A	up
CAC2052	up	N/A
CAC2054	up	N/A
CAC2060	down	N/A
CAC2069	down	N/A
CAC2076	N/A	down
CAC2079	down	up
CAC2081	N/A	down
CAC2084	N/A	down
CAC2095	up	N/A
CAC2099	N/A	down
CAC2106	down	N/A
CAC2107	down	down
CAC2109	N/A	down
CAC2110	N/A	down
CAC2111	N/A	up
CAC2112	down	down
CAC2113	N/A	down
CAC2116	up	N/A
CAC2126	down	N/A
CAC2127	down	N/A
CAC2128	down	N/A
CAC2130	down	N/A
CAC2132	N/A	down
CAC2134	down	N/A
CAC2135	N/A	down
CAC2136	down	N/A
CAC2138	down	up
CAC2146	N/A	down
CAC2151	down	up
CAC2152	N/A	up
CAC2156	N/A	up
CAC2159	N/A	down
CAC2162	down	N/A
CAC2163	N/A	down
CAC2180	up	down
CAC2181	down	N/A
CAC2182	down	N/A
CAC2185	down	N/A
CAC2188	N/A	up
CAC2197	N/A	up
CAC2198	N/A	up
CAC2200	N/A	up
CAC2201	down	N/A
CAC2206	N/A	up
CAC2207	N/A	up
CAC2209	N/A	up
CAC2210	N/A	up
CAC2211	N/A	up
CAC2212	N/A	up
CAC2213	N/A	up
CAC2214	N/A	up
CAC2219	N/A	up
CAC2221	up	N/A
CAC2223	up	N/A
CAC2226	up	N/A
CAC2228	down	down
CAC2230	N/A	down
CAC2231	N/A	down
CAC2234	N/A	down
CAC2235	N/A	down
CAC2236	N/A	down
CAC2237	up	down
CAC2238	N/A	up
CAC2239	N/A	up
CAC2241	up	N/A
CAC2242	up	N/A
CAC2244	down	N/A
CAC2246	N/A	down
CAC2248	up	down
CAC2249	up	N/A
CAC2250	N/A	down
CAC2252	N/A	up
CAC2254	down	N/A
CAC2256	N/A	down
CAC2258	down	N/A
CAC2259	down	down
CAC2260	N/A	up
CAC2265	down	N/A
CAC2266	down	N/A
CAC2268	up	down
CAC2270	down	N/A
CAC2277	down	N/A
CAC2287	down	N/A
CAC2288	down	down
CAC2293	up	up
CAC2294	down	N/A
CAC2295	N/A	down
CAC2299	N/A	down
CAC2301	up	up
CAC2302	up	down
CAC2303	up	down
CAC2304	up	N/A
CAC2305	up	N/A
CAC2308	up	down
CAC2312	N/A	down
CAC2313	N/A	down
CAC2314	N/A	down
CAC2315	down	N/A
CAC2319	down	down
CAC2320	N/A	down
CAC2324	down	N/A
CAC2326	N/A	down
CAC2327	down	N/A
CAC2328	N/A	down
CAC2329	down	N/A
CAC2330	down	N/A
CAC2331	down	N/A
CAC2332	down	up
CAC2334	N/A	up
CAC2335	N/A	up
CAC2338	down	N/A
CAC2342	N/A	down
CAC2354	up	down
CAC2355	up	up
CAC2356	up	up
CAC2357	up	up
CAC2359	down	N/A
CAC2362	up	down
CAC2363	up	N/A
CAC2365	up	N/A
CAC2366	down	N/A
CAC2367	N/A	down
CAC2368	down	down
CAC2369	N/A	down
CAC2370	down	N/A
CAC2372	N/A	down
CAC2374	N/A	up
CAC2375	N/A	up
CAC2377	N/A	up
CAC2378	N/A	up
CAC2380	N/A	up
CAC2382	up	N/A
CAC2383	up	down
CAC2384	up	N/A
CAC2385	N/A	up
CAC2386	down	N/A
CAC2387	down	N/A
CAC2388	bimodal	N/A
CAC2389	bimodal	N/A
CAC2390	down	bimodal
CAC2391	down	N/A
CAC2392	down	down
CAC2393	N/A	down
CAC2395	down	N/A
CAC2396	N/A	down
CAC2397	N/A	down
CAC2398	N/A	down
CAC2399	up	down
CAC2401	N/A	down
CAC2403	N/A	up
CAC2404	up	up
CAC2405	up	up
CAC2408	N/A	up
CAC2409	down	N/A
CAC2417	N/A	down
CAC2423	up	down
CAC2424	down	N/A
CAC2426	up	N/A
CAC2427	N/A	up
CAC2429	N/A	up
CAC2430	down	N/A
CAC2432	down	N/A
CAC2433	up	up
CAC2434	N/A	up
CAC2436	N/A	down
CAC2440	down	up
CAC2443	N/A	up
CAC2444	down	up
CAC2445	down	up
CAC2446	down	up
CAC2448	up	N/A
CAC2450	up	up
CAC2452	down	N/A
CAC2454	N/A	down
CAC2455	N/A	down
CAC2456	N/A	down
CAC2457	up	down
CAC2458	down	down
CAC2459	N/A	down
CAC2460	up	N/A
CAC2463	up	down
CAC2464	N/A	down
CAC2465	down	N/A
CAC2468	N/A	down
CAC2471	up	down
CAC2473	N/A	up
CAC2474	N/A	up
CAC2475	N/A	up
CAC2476	down	N/A
CAC2477	N/A	down
CAC2478	N/A	down
CAC2479	N/A	down
CAC2480	N/A	down
CAC2481	N/A	down
CAC2482	up	N/A
CAC2484	N/A	up
CAC2486	up	N/A
CAC2491	N/A	up
CAC2492	down	N/A
CAC2496	N/A	up
CAC2498	up	N/A
CAC2499	up	N/A
CAC2501	down	down
CAC2502	down	down
CAC2504	down	up
CAC2505	N/A	up
CAC2507	N/A	up
CAC2508	up	N/A
CAC2509	N/A	up
CAC2510	N/A	down
CAC2513	down	N/A
CAC2514	up	N/A
CAC2515	down	N/A
CAC2518	down	up
CAC2519	down	N/A
CAC2520	N/A	down
CAC2530	up	N/A
CAC2531	up	N/A
CAC2536	up	down
CAC2538	up	down
CAC2542	N/A	up
CAC2543	N/A	up
CAC2544	N/A	up
CAC2546	down	up
CAC2549	down	N/A
CAC2552	up	up
CAC2553	up	up
CAC2557	N/A	down
CAC2564	down	down
CAC2565	N/A	down
CAC2567	N/A	down
CAC2569	down	down
CAC2570	up	up
CAC2571	up	N/A
CAC2572	up	N/A
CAC2573	up	N/A
CAC2574	up	N/A
CAC2575	up	N/A
CAC2577	N/A	up
CAC2578	N/A	up
CAC2579	up	down
CAC2580	up	up
CAC2584	N/A	down
CAC2593	down	down
CAC2594	up	down
CAC2595	down	N/A
CAC2597	down	N/A
CAC2598	N/A	down
CAC2601	down	up
CAC2602	down	up
CAC2603	down	down
CAC2608	N/A	up
CAC2609	down	N/A
CAC2610	up	N/A
CAC2611	up	N/A
CAC2612	up	up
CAC2613	N/A	down
CAC2615	up	N/A
CAC2618	up	down
CAC2619	N/A	down
CAC2620	down	up
CAC2621	N/A	down
CAC2622	down	down
CAC2626	N/A	down
CAC2629	N/A	down
CAC2630	N/A	down
CAC2634	down	N/A
CAC2637	N/A	down
CAC2638	up	N/A
CAC2639	N/A	up
CAC2640	N/A	up
CAC2641	up	N/A
CAC2648	N/A	down
CAC2649	N/A	down
CAC2650	N/A	down
CAC2651	up	down
CAC2652	N/A	down
CAC2653	up	down
CAC2654	up	N/A
CAC2655	down	N/A
CAC2656	down	N/A
CAC2658	down	N/A
CAC2659	down	up
CAC2662	up	N/A
CAC2663	N/A	up
CAC2670	N/A	down
CAC2671	N/A	down
CAC2672	down	N/A
CAC2673	N/A	down
CAC2675	down	N/A
CAC2677	up	up
CAC2678	up	up
CAC2681	N/A	up
CAC2682	up	up
CAC2683	up	up
CAC2685	N/A	down
CAC2687	down	up
CAC2688	N/A	up
CAC2689	N/A	up
CAC2692	N/A	down
CAC2693	down	up
CAC2694	N/A	down
CAC2695	N/A	down
CAC2696	down	up
CAC2697	down	N/A
CAC2699	down	N/A
CAC2700	down	up
CAC2701	down	up
CAC2702	up	up
CAC2703	up	up
CAC2704	up	up
CAC2705	up	up
CAC2706	up	down
CAC2708	N/A	up
CAC2710	up	up
CAC2711	N/A	up
CAC2712	up	N/A
CAC2713	N/A	down
CAC2714	down	N/A
CAC2715	N/A	up
CAC2716	up	N/A
CAC2717	N/A	down
CAC2719	down	N/A
CAC2722	up	N/A
CAC2724	N/A	up
CAC2725	N/A	up
CAC2728	N/A	down
CAC2730	N/A	up
CAC2738	down	N/A
CAC2741	up	down
CAC2744	up	N/A
CAC2747	N/A	down
CAC2748	N/A	down
CAC2749	N/A	up
CAC2751	N/A	down
CAC2756	N/A	up
CAC2760	down	N/A
CAC2767	N/A	down
CAC2769	down	down
CAC2770	N/A	down
CAC2771	N/A	down
CAC2772	down	N/A
CAC2773	down	N/A
CAC2774	N/A	up
CAC2775	down	N/A
CAC2778	down	N/A
CAC2780	down	N/A
CAC2781	down	N/A
CAC2782	up	N/A
CAC2783	up	N/A
CAC2784	N/A	up
CAC2785	N/A	up
CAC2786	N/A	up
CAC2788	up	N/A
CAC2791	up	down
CAC2793	N/A	down
CAC2794	N/A	down
CAC2795	up	down
CAC2796	N/A	down
CAC2797	N/A	down
CAC2798	up	down
CAC2799	up	down
CAC2800	up	N/A
CAC2801	N/A	down
CAC2806	up	N/A
CAC2807	up	up
CAC2808	up	up
CAC2809	up	N/A
CAC2810	up	up
CAC2811	N/A	down
CAC2819	down	N/A
CAC2820	down	N/A
CAC2823	down	down
CAC2825	up	down
CAC2829	N/A	down
CAC2830	N/A	down
CAC2831	down	N/A
CAC2832	N/A	up
CAC2833	up	down
CAC2834	up	down
CAC2836	down	down
CAC2838	down	down
CAC2839	down	down
CAC2840	N/A	down
CAC2841	down	N/A
CAC2842	N/A	down
CAC2844	N/A	up
CAC2845	up	N/A
CAC2847	N/A	up
CAC2849	up	up
CAC2850	up	up
CAC2853	N/A	up
CAC2855	N/A	down
CAC2857	N/A	down
CAC2864	down	up
CAC2865	N/A	up
CAC2867	N/A	up
CAC2868	N/A	up
CAC2869	N/A	up
CAC2870	N/A	up
CAC2872	up	N/A
CAC2873	up	up
CAC2874	N/A	down
CAC2875	up	down
CAC2876	N/A	down
CAC2877	N/A	down
CAC2878	down	down
CAC2885	up	down
CAC2887	up	N/A
CAC2891	up	up
CAC2892	down	down
CAC2894	up	down
CAC2895	up	down
CAC2897	N/A	up
CAC2903	up	N/A
CAC2904	up	N/A
CAC2905	up	N/A
CAC2907	N/A	up
CAC2913	N/A	down
CAC2914	N/A	down
CAC2916	up	down
CAC2917	up	N/A
CAC2918	N/A	up
CAC2920	down	up
CAC2924	up	N/A
CAC2925	N/A	up
CAC2927	N/A	up
CAC2928	down	up
CAC2929	N/A	down
CAC2933	N/A	down
CAC2934	down	N/A
CAC2935	N/A	down
CAC2936	N/A	down
CAC2938	N/A	down
CAC2941	up	N/A
CAC2943	N/A	down
CAC2947	up	N/A
CAC2948	down	up
CAC2949	down	N/A
CAC2954	N/A	down
CAC2958	N/A	down
CAC2959	up	N/A
CAC2960	up	N/A
CAC2961	N/A	up
CAC2962	N/A	up
CAC2968	N/A	down
CAC2969	N/A	down
CAC2975	N/A	up
CAC2978	N/A	down
CAC2979	N/A	down
CAC2980	down	down
CAC2982	down	N/A
CAC2988	N/A	up
CAC2989	N/A	down
CAC2991	N/A	up
CAC2993	up	N/A
CAC2994	N/A	up
CAC2995	down	up
CAC2996	N/A	up
CAC2998	N/A	up
CAC2999	down	up
CAC3001	N/A	up
CAC3002	N/A	down
CAC3005	down	up
CAC3006	N/A	up
CAC3007	N/A	down
CAC3008	down	N/A
CAC3009	up	down
CAC3010	N/A	down
CAC3016	N/A	up
CAC3017	down	N/A
CAC3018	down	N/A
CAC3019	down	N/A
CAC3021	N/A	down
CAC3024	down	N/A
CAC3026	N/A	down
CAC3027	N/A	down
CAC3029	up	N/A
CAC3030	up	N/A
CAC3032	up	N/A
CAC3034	N/A	down
CAC3035	up	N/A
CAC3036	N/A	up
CAC3037	N/A	up
CAC3038	N/A	up
CAC3040	up	N/A
CAC3043	N/A	down
CAC3047	down	up
CAC3049	N/A	down
CAC3053	N/A	down
CAC3060	N/A	down
CAC3061	N/A	down
CAC3062	N/A	down
CAC3067	N/A	down
CAC3071	up	N/A
CAC3073	up	down
CAC3075	N/A	up
CAC3079	N/A	down
CAC3081	up	N/A
CAC3083	N/A	up
CAC3086	N/A	up
CAC3088	down	up
CAC3090	N/A	down
CAC3092	N/A	down
CAC3093	N/A	down
CAC3094	N/A	down
CAC3095	N/A	down
CAC3096	N/A	down
CAC3097	N/A	down
CAC3098	N/A	down
CAC3099	N/A	down
CAC3100	N/A	down
CAC3107	up	down
CAC3108	N/A	down
CAC3115	N/A	down
CAC3116	N/A	down
CAC3117	up	down
CAC3118	N/A	down
CAC3119	up	down
CAC3120	N/A	down
CAC3123	N/A	down
CAC3124	N/A	down
CAC3125	up	down
CAC3126	N/A	down
CAC3127	N/A	down
CAC3128	N/A	down
CAC3129	N/A	down
CAC3130	N/A	down
CAC3133	N/A	down
CAC3134	N/A	down
CAC3139	down	N/A
CAC3141	N/A	down
CAC3143	N/A	down
CAC3144	N/A	down
CAC3145	N/A	down
CAC3146	N/A	down
CAC3153	N/A	down
CAC3159	N/A	up
CAC3164	N/A	down
CAC3166	down	down
CAC3167	N/A	down
CAC3168	up	N/A
CAC3169	up	N/A
CAC3170	up	N/A
CAC3172	up	N/A
CAC3173	up	up
CAC3174	N/A	up
CAC3176	up	N/A
CAC3179	up	down
CAC3180	up	down
CAC3181	up	down
CAC3182	up	down
CAC3183	up	down
CAC3184	up	up
CAC3185	up	up
CAC3186	up	up
CAC3187	up	up
CAC3188	up	up
CAC3189	up	up
CAC3190	up	up
CAC3191	up	up
CAC3192	up	up
CAC3193	down	down
CAC3196	down	N/A
CAC3197	down	N/A
CAC3199	N/A	down
CAC3200	down	down
CAC3203	N/A	down
CAC3204	up	N/A
CAC3205	up	up
CAC3206	N/A	up
CAC3207	N/A	up
CAC3208	down	N/A
CAC3209	down	N/A
CAC3210	down	down
CAC3211	down	N/A
CAC3214	up	N/A
CAC3221	N/A	down
CAC3222	N/A	down
CAC3224	up	N/A
CAC3226	down	up
CAC3227	down	down
CAC3228	N/A	up
CAC3229	up	up
CAC3230	up	up
CAC3231	N/A	up
CAC3232	N/A	down
CAC3236	down	N/A
CAC3240	up	N/A
CAC3244	N/A	down
CAC3245	up	down
CAC3251	N/A	up
CAC3252	down	N/A
CAC3255	N/A	down
CAC3256	down	up
CAC3258	up	down
CAC3260	down	N/A
CAC3263	down	up
CAC3264	down	N/A
CAC3265	N/A	down
CAC3266	N/A	down
CAC3267	N/A	down
CAC3268	N/A	down
CAC3271	down	down
CAC3273	up	up
CAC3276	N/A	down
CAC3277	N/A	down
CAC3279	up	up
CAC3280	N/A	up
CAC3281	down	down
CAC3282	down	down
CAC3283	down	down
CAC3287	N/A	down
CAC3289	N/A	up
CAC3290	N/A	up
CAC3291	down	up
CAC3292	down	N/A
CAC3294	N/A	up
CAC3295	N/A	up
CAC3297	down	N/A
CAC3299	N/A	up
CAC3300	up	N/A
CAC3302	N/A	down
CAC3305	N/A	down
CAC3306	down	N/A
CAC3309	N/A	down
CAC3311	N/A	down
CAC3314	N/A	up
CAC3315	up	up
CAC3316	up	N/A
CAC3317	up	up
CAC3318	up	N/A
CAC3319	up	up
CAC3320	N/A	up
CAC3321	up	up
CAC3322	N/A	up
CAC3323	down	N/A
CAC3324	up	down
CAC3330	up	N/A
CAC3331	N/A	down
CAC3333	N/A	down
CAC3334	up	N/A
CAC3338	down	N/A
CAC3341	N/A	up
CAC3342	N/A	up
CAC3343	N/A	up
CAC3344	N/A	up
CAC3345	N/A	up
CAC3346	N/A	up
CAC3347	down	N/A
CAC3349	up	N/A
CAC3352	N/A	up
CAC3354	N/A	up
CAC3359	N/A	up
CAC3360	N/A	up
CAC3362	down	down
CAC3363	down	N/A
CAC3374	up	N/A
CAC3375	up	N/A
CAC3376	down	N/A
CAC3377	down	N/A
CAC3378	N/A	down
CAC3381	down	down
CAC3382	down	down
CAC3392	up	up
CAC3394	N/A	down
CAC3400	N/A	up
CAC3401	down	up
CAC3402	up	N/A
CAC3403	up	up
CAC3404	N/A	up
CAC3405	up	N/A
CAC3406	up	up
CAC3410	down	N/A
CAC3413	down	N/A
CAC3417	N/A	up
CAC3418	N/A	up
CAC3419	N/A	up
CAC3420	down	N/A
CAC3421	up	down
CAC3422	up	N/A
CAC3424	down	up
CAC3425	up	N/A
CAC3427	N/A	down
CAC3436	up	up
CAC3437	N/A	up
CAC3438	N/A	up
CAC3445	N/A	down
CAC3446	N/A	down
CAC3456	N/A	down
CAC3457	up	N/A
CAC3458	N/A	down
CAC3465	N/A	up
CAC3469	up	N/A
CAC3471	up	N/A
CAC3484	N/A	up
CAC3485	down	up
CAC3486	up	down
CAC3487	down	N/A
CAC3489	N/A	down
CAC3496	down	N/A
CAC3501	up	N/A
CAC3502	N/A	up
CAC3504	N/A	up
CAC3509	N/A	up
CAC3510	N/A	up
CAC3511	N/A	down
CAC3512	N/A	up
CAC3513	down	N/A
CAC3516	N/A	up
CAC3519	N/A	up
CAC3520	N/A	up
CAC3526	down	up
CAC3527	down	up
CAC3528	down	up
CAC3532	N/A	down
CAC3534	up	down
CAC3536	up	N/A
CAC3539	N/A	down
CAC3540	down	down
CAC3541	down	up
CAC3542	down	N/A
CAC3545	down	N/A
CAC3548	down	down
CAC3550	down	up
CAC3551	up	N/A
CAC3556	down	up
CAC3559	N/A	up
CAC3561	N/A	up
CAC3562	down	up
CAC3566	down	up
CAC3570	up	N/A
CAC3574	up	N/A
CAC3576	up	N/A
CAC3577	up	N/A
CAC3580	up	N/A
CAC3587	N/A	up
CAC3588	down	N/A
CAC3589	down	N/A
CAC3592	down	N/A
CAC3593	N/A	down
CAC3595	N/A	down
CAC3601	N/A	up
CAC3602	N/A	up
CAC3603	N/A	up
CAC3606	N/A	up
CAC3607	N/A	up
CAC3611	down	up
CAC3612	down	up
CAC3614	down	down
CAC3616	down	N/A
CAC3618	bimodal	N/A
CAC3619	bimodal	N/A
CAC3620	down	N/A
CAC3623	down	N/A
CAC3624	down	up
CAC3625	down	up
CAC3626	down	up
CAC3627	down	N/A
CAC3628	down	up
CAC3632	up	N/A
CAC3633	up	N/A
CAC3634	N/A	up
CAC3635	up	N/A
CAC3636	up	up
CAC3637	N/A	up
CAC3638	N/A	up
CAC3639	up	N/A
CAC3641	up	N/A
CAC3645	N/A	down
CAC3646	down	N/A
CAC3647	down	down
CAC3648	N/A	down
CAC3649	down	N/A
CAC3652	down	N/A
CAC3658	down	N/A
CAC3660	N/A	up
CAC3661	N/A	down
CAC3662	up	down
CAC3664	down	N/A
CAC3665	down	down
CAC3666	down	down
CAC3667	down	down
CAC3668	down	up
CAC3674	up	N/A
CAC3676	N/A	up
CAC3677	N/A	down
CAC3679	N/A	down
CAC3681	N/A	down
CAC3682	N/A	down
CAC3683	N/A	up
CAC3687	N/A	up
CAC3691	down	N/A
CAC3692	down	up
CAC3693	down	up
CAC3697	down	N/A
CAC3701	N/A	up
CAC3703	up	N/A
CAC3704	up	N/A
CAC3705	up	N/A
CAC3706	up	up
CAC3707	up	up
CAC3708	up	up
CAC3709	up	up
CAC3710	up	up
CAC3711	up	up
CAC3712	up	up
CAC3713	down	up
CAC3714	up	up
CAC3715	N/A	down
CAC3716	N/A	down
CAC3717	N/A	down
CAC3718	N/A	up
CAC3719	down	N/A
CAC3721	N/A	down
CAC3722	down	down
CAC3723	N/A	down
CAC3724	N/A	down
CAC3725	N/A	down
CAC3727	N/A	down
CAC3730	N/A	down
CAC3731	down	N/A
CAC3735	down	N/A
CAC3736	N/A	down
CAC3737	down	down
CAC3738	N/A	down
CAC3739	down	down
CAP0001	N/A	up
CAP0002	N/A	up
CAP0006	N/A	up
CAP0009	N/A	up
CAP0010	N/A	up
CAP0012	N/A	up
CAP0015	N/A	up
CAP0016	down	up
CAP0018	N/A	up
CAP0020	N/A	up
CAP0021	up	N/A
CAP0022	up	up
CAP0023	N/A	up
CAP0024	N/A	up
CAP0025	up	up
CAP0026	N/A	up
CAP0027	N/A	up
CAP0028	down	N/A
CAP0030	up	N/A
CAP0031	up	up
CAP0032	N/A	up
CAP0035	up	up
CAP0036	up	up
CAP0037	N/A	up
CAP0038	down	N/A
CAP0039	down	N/A
CAP0040	down	up
CAP0042	N/A	down
CAP0044	N/A	up
CAP0045	down	up
CAP0049	down	down
CAP0051	N/A	up
CAP0053	up	up
CAP0054	up	up
CAP0055	N/A	down
CAP0057	N/A	up
CAP0059	N/A	up
CAP0062	N/A	up
CAP0064	up	N/A
CAP0066	N/A	up
CAP0068	down	up
CAP0069	down	N/A
CAP0070	N/A	up
CAP0073	bimodal	N/A
CAP0074	up	N/A
CAP0075	up	N/A
CAP0076	up	N/A
CAP0077	down	up
CAP0078	N/A	up
CAP0079	N/A	up
CAP0080	N/A	up
CAP0081	N/A	up
CAP0082	N/A	up
CAP0083	N/A	up
CAP0084	N/A	up
CAP0085	N/A	up
CAP0087	up	up
CAP0088	N/A	up
CAP0089	down	N/A
CAP0093	N/A	up
CAP0094	N/A	up
CAP0095	N/A	up
CAP0098	N/A	up
CAP0099	N/A	down
CAP0100	down	up
CAP0101	N/A	up
CAP0102	up	up
CAP0103	up	up
CAP0104	up	up
CAP0105	up	up
CAP0107	up	N/A
CAP0108	up	up
CAP0111	down	down
CAP0112	down	N/A
CAP0118	down	N/A
CAP0125	down	N/A
CAP0127	down	N/A
CAP0128	down	N/A
CAP0129	down	N/A
CAP0131	down	down
CAP0132	down	N/A
CAP0133	N/A	up
CAP0134	up	N/A
CAP0135	up	up
CAP0136	up	up
CAP0137	up	up
CAP0138	up	up
CAP0139	up	up
CAP0140	up	N/A
CAP0148	N/A	down
CAP0149	N/A	up
CAP0150	N/A	up
CAP0151	down	up
CAP0152	down	up
CAP0153	N/A	up
CAP0154	N/A	up
CAP0156	N/A	up
CAP0160	up	up
CAP0161	down	up
CAP0162	up	up
CAP0163	up	up
CAP0164	up	up
CAP0165	up	up
CAP0166	up	up
CAP0167	N/A	up
CAP0173	down	up
CAP0174	down	up
CAP0176	N/A	up
CAP0177	N/A	up
CAP0178	up	up

## Sheet: Butanol Replicate Correlation
Correlation and standard error among replicates. 1118 differentially expressed genes (DEGs) under butanol stress from Table S1 were used to determine the correlation among the two biological replciates (R1 and R2) of microarray experiment. SAM analysis (FDR<0.05) was perfomed for each replicate dataset and the resulting unlogged fold change of No stress vs Stress was used to calculate the correla…
GeneName	Fold change(Unlogged) R1	Fold change(Unlogged)_R2	Standard Error	Pearson correlation coefficient
CAC0008	0.829358	0.790072	0.0277799	0.980264
CAC0009	0.77346	0.713445	0.042437
CAC0013	0.76151	0.690517	0.0502001
CAC0023	0.559053	0.576394	0.0122622
CAC0028	0.53571	0.53541	0.000212224
CAC0033	0.737808	0.793758	0.0395625
CAC0040	0.703595	0.622228	0.0575352
CAC0052	0.682078	0.678797	0.00232019
CAC0053	0.766816	0.728704	0.0269493
CAC0056	0.472637	0.523813	0.0361869
CAC0057	0.457293	0.469467	0.00860791
CAC0058	0.456066	0.433671	0.0158355
CAC0059	0.303874	0.401577	0.0690864
CAC0060	0.61074	0.606439	0.00304129
CAC0061	0.495038	0.525003	0.0211883
CAC0062	0.404224	0.433071	0.0203976
CAC0063	0.455153	0.48906	0.023976
CAC0064	0.536467	0.545534	0.00641122
CAC0065	0.421463	0.403558	0.0126606
CAC0067	0.58955	0.589283	0.000188536
CAC0068	0.569417	0.532536	0.0260786
CAC0069	0.410603	0.431889	0.015051
CAC0123	0.627889	0.739506	0.0789255
CAC0124	0.637274	0.605738	0.0222996
CAC0127	0.632536	0.616485	0.0113501
CAC0129	0.721623	0.631914	0.0634338
CAC0149	0.723843	0.727214	0.00238323
CAC0158	0.83341	0.798691	0.02455
CAC0186	0.801818	0.780057	0.0153874
CAC0187	0.840121	0.6764	0.115768
CAC0200	0.719926	0.65234	0.0477906
CAC0202	0.592758	0.644382	0.0365033
CAC0208	0.845279	0.835402	0.00698388
CAC0210	0.67681	0.754578	0.0549903
CAC0218	0.477064	0.536393	0.0419524
CAC0222	0.69687	0.671372	0.0180293
CAC0238	0.745813	0.740945	0.00344225
CAC0252	0.690486	0.884422	0.137134
CAC0272	0.615889	0.655356	0.0279074
CAC0275	0.581899	0.531883	0.0353668
CAC0292	0.665871	0.615487	0.0356269
CAC0303	0.376879	0.297282	0.0562834
CAC0310	0.367342	0.293747	0.0520395
CAC0312	0.574075	0.44268	0.0929099
CAC0313	0.814602	0.679541	0.0955029
CAC0314	0.511917	0.409846	0.0721752
CAC0315	0.355396	0.327259	0.0198956
CAC0316	0.416574	0.204299	0.150101
CAC0322	0.763616	0.722456	0.0291043
CAC0323	0.720331	0.744911	0.0173808
CAC0324	0.663386	0.728585	0.0461025
CAC0325	0.652754	0.694127	0.0292556
CAC0328	0.693969	0.682188	0.00832999
CAC0330	0.665681	0.672801	0.00503463
CAC0331	0.613161	0.483005	0.0920339
CAC0334	0.674592	0.633881	0.0287865
CAC0354	0.680088	0.689993	0.00700418
CAC0355	0.72908	0.771999	0.0303483
CAC0374	0.661718	0.608791	0.0374245
CAC0375	0.587516	0.69531	0.0762222
CAC0389	0.537695	0.444422	0.0659538
CAC0400	0.618372	0.579095	0.0277728
CAC0404	0.673759	0.664439	0.00658999
CAC0413	0.694744	0.618216	0.0541136
CAC0417	0.778972	0.734529	0.0314264
CAC0418	0.850379	0.804723	0.0322841
CAC0421	0.40994	0.420154	0.00722222
CAC0432	0.786999	0.850508	0.0449077
CAC0433	0.721141	0.808859	0.062026
CAC0435	0.680961	0.639435	0.0293635
CAC0437	0.806839	0.768493	0.0271142
CAC0438	0.573308	0.566392	0.00489017
CAC0442	0.549243	0.62627	0.0544666
CAC0464	0.752475	0.655372	0.0686618
CAC0482	0.653939	0.670603	0.0117833
CAC0484	0.583331	0.542231	0.0290619
CAC0517	0.762147	0.742221	0.01409
CAC0547	0.702477	0.694891	0.00536441
CAC0548	0.496606	0.522879	0.0185778
CAC0550	0.62943	0.696815	0.0476486
CAC0551	0.601001	0.65462	0.0379147
CAC0552	0.410272	0.495659	0.060378
CAC0553	0.453571	0.555433	0.0720273
CAC0554	0.511398	0.559703	0.0341563
CAC0558	0.750302	0.660958	0.0631753
CAC0569	0.464177	0.473654	0.00670133
CAC0586	0.586987	0.616831	0.021103
CAC0595	0.738866	0.664714	0.0524331
CAC0606	0.615564	0.599218	0.011558
CAC0610	0.263335	0.298978	0.0252031
CAC0611	0.408682	0.426743	0.012771
CAC0612	0.461138	0.487761	0.0188252
CAC0616	0.677891	0.60878	0.0488686
CAC0617	0.676803	0.644243	0.0230235
CAC0625	0.583611	0.611934	0.020027
CAC0627	0.645132	0.564886	0.0567423
CAC0630	0.42377	0.414205	0.00676346
CAC0633	0.59136	0.552255	0.0276511
CAC0634	0.826142	0.666184	0.113107
CAC0635	0.46882	0.423436	0.0320914
CAC0641	0.730467	0.623941	0.0753253
CAC0647	0.486748	0.450345	0.0257408
CAC0648	0.702123	0.652251	0.035265
CAC0650	0.771866	0.67517	0.0683745
CAC0655	0.635605	0.729361	0.0662953
CAC0663	0.732044	0.871186	0.0983881
CAC0667	0.651775	0.937029	0.201705
CAC0668	0.235912	0.271535	0.0251889
CAC0669	0.599854	0.496728	0.072921
CAC0676	0.358361	0.369744	0.00804883
CAC0678	0.574191	0.615823	0.0294377
CAC0680	0.585764	0.547993	0.0267084
CAC0681	0.637976	0.603866	0.024119
CAC0682	0.534688	0.500889	0.0238992
CAC0685	0.667474	0.671967	0.00317707
CAC0702	0.729255	0.763638	0.0243129
CAC0708	0.549166	0.508175	0.028985
CAC0709	0.507155	0.474898	0.0228092
CAC0718	0.519442	0.403862	0.0817273
CAC0727	0.803894	0.736558	0.0476136
CAC0736	0.766837	0.663159	0.0733115
CAC0744	0.420344	0.380284	0.0283266
CAC0767	0.862435	0.75478	0.076124
CAC0770	0.71887	0.808158	0.0631363
CAC0771	0.849774	0.793928	0.0394895
CAC0796	0.699952	0.68865	0.0079917
CAC0798	0.760406	0.713951	0.0328489
CAC0806	0.703878	0.614852	0.0629503
CAC0807	0.153771	0.151534	0.00158176
CAC0819	0.641577	0.601174	0.0285691
CAC0824	0.400552	0.366578	0.0240235
CAC0827	0.463131	0.509208	0.0325813
CAC0836	0.520312	0.394796	0.0887531
CAC0859	0.544317	0.501638	0.0301791
CAC0869	0.851337	0.801745	0.0350662
CAC0873	0.614169	0.627396	0.00935262
CAC0876	0.735473	0.684855	0.0357925
CAC0877	0.889028	0.651296	0.168102
CAC0879	0.805956	0.579531	0.160106
CAC0880	0.825708	0.597117	0.161638
CAC0881	0.617857	0.534412	0.0590041
CAC0882	0.540342	0.536502	0.00271508
CAC0888	0.840468	0.855252	0.0104534
CAC0891	0.455373	0.459204	0.00270883
CAC0899	0.683294	0.780124	0.0684694
CAC0900	0.808051	0.718671	0.0632008
CAC0908	0.572228	0.593605	0.0151162
CAC0961	0.738055	0.693828	0.0312728
CAC0965	0.584988	0.634984	0.0353526
CAC0966	0.535507	0.546572	0.00782351
CAC0969	0.866833	0.737782	0.0912529
CAC0976	0.431148	0.383693	0.033556
CAC0977	0.673397	0.543124	0.092117
CAC0980	0.736782	0.664255	0.0512842
CAC0981	0.69669	0.698788	0.00148403
CAC0982	0.65362	0.50013	0.108534
CAC0983	0.603481	0.600802	0.00189457
CAC0992	0.680775	0.572838	0.0763231
CAC0996	0.902603	0.764783	0.0974539
CAC1001	0.654587	0.73675	0.0580985
CAC1010	0.658812	0.566297	0.065418
CAC1022	0.557104	0.543929	0.00931618
CAC1039	0.815639	0.699201	0.0823337
CAC1042	0.419487	0.338424	0.05732
CAC1054	0.516473	0.500578	0.0112398
CAC1055	0.591401	0.667278	0.0536533
CAC1056	0.306704	0.294048	0.00894924
CAC1064	0.808675	0.694462	0.0807605
CAC1077	0.632479	0.57043	0.0438747
CAC1097	0.593952	0.580701	0.00937025
CAC1101	0.39745	0.424551	0.0191636
CAC1102	0.860964	0.835394	0.018081
CAC1104	0.6333	0.409689	0.158116
CAC1105	0.713727	0.445915	0.189372
CAC1106	0.714526	0.477484	0.167614
CAC1107	0.590593	0.38554	0.144994
CAC1108	0.767772	0.511474	0.18123
CAC1109	1.11101	0.60144	0.360322
CAC1110	0.712125	0.489421	0.157475
CAC1111	0.839226	0.579351	0.18376
CAC1112	0.826514	0.699767	0.0896231
CAC1113	0.823705	0.608734	0.152008
CAC1114	0.84709	0.570762	0.195394
CAC1115	0.724733	0.517085	0.14683
CAC1116	0.799577	0.693114	0.0752809
CAC1117	0.809461	0.548131	0.184788
CAC1118	0.937652	0.622102	0.223127
CAC1119	0.637029	0.493628	0.1014
CAC1120	0.888948	0.578023	0.219857
CAC1121	0.496802	0.494738	0.00146007
CAC1122	0.475913	0.325402	0.106428
CAC1123	0.890914	0.671912	0.154858
CAC1124	0.454882	0.271545	0.129639
CAC1125	0.768165	0.436331	0.234642
CAC1126	0.643486	0.422428	0.156312
CAC1127	0.593124	0.404929	0.133073
CAC1128	0.684282	0.414733	0.1906
CAC1129	0.691257	0.457724	0.165133
CAC1130	0.599997	0.427597	0.121905
CAC1131	0.712899	0.459494	0.179184
CAC1132	0.758555	0.493794	0.187214
CAC1133	0.655533	0.418564	0.167562
CAC1134	0.548774	0.367485	0.128191
CAC1135	0.668697	0.44139	0.16073
CAC1136	0.58493	0.370841	0.151384
CAC1137	0.80473	0.571247	0.165098
CAC1138	0.517549	0.316274	0.142323
CAC1179	0.817091	0.715148	0.0720845
CAC1182	0.916968	0.767935	0.105382
CAC1185	0.563167	0.573032	0.0069756
CAC1229	0.491493	0.462349	0.020608
CAC1234	0.769498	0.777133	0.00539865
CAC1236	0.751841	0.947978	0.13869
CAC1242	0.636566	0.774163	0.097296
CAC1253	0.707784	0.916891	0.147861
CAC1255	0.815978	0.85258	0.0258812
CAC1259	0.301214	0.345043	0.0309923
CAC1267	0.703841	0.632641	0.0503462
CAC1270	0.5007	0.585418	0.0599051
CAC1272	0.645732	0.590678	0.0389293
CAC1273	0.762742	0.674991	0.0620497
CAC1274	0.436645	0.311376	0.0885791
CAC1314	0.762171	0.841026	0.0557588
CAC1316	0.502623	0.446679	0.0395581
CAC1318	0.585221	0.554636	0.0216271
CAC1331	0.711866	0.676397	0.02508
CAC1338	0.707693	0.810814	0.0729171
CAC1353	0.685182	0.566081	0.0842175
CAC1354	0.310645	0.337084	0.0186956
CAC1355	0.622612	0.534969	0.0619731
CAC1357	0.843636	0.7552	0.0625337
CAC1367	0.776587	0.807218	0.0216597
CAC1373	0.739484	0.748573	0.00642645
CAC1387	0.646003	0.696217	0.0355062
CAC1401	0.782734	0.734756	0.0339255
CAC1429	0.701742	0.692408	0.0066001
CAC1432	0.461324	0.499247	0.0268161
CAC1434	0.853311	0.85665	0.00236138
CAC1436	0.861438	0.761247	0.0708463
CAC1463	0.626483	0.713745	0.0617038
CAC1472	0.47319	0.515491	0.0299118
CAC1523	0.636826	0.62913	0.00544163
CAC1542	0.452772	0.526699	0.0522747
CAC1547	0.747318	0.664997	0.0582093
CAC1548	0.755098	0.644858	0.0779515
CAC1549	0.558668	0.515786	0.0303221
CAC1553	0.696604	0.661848	0.0245759
CAC1559	0.554711	0.539831	0.0105217
CAC1569	0.609087	0.521806	0.0617167
CAC1570	0.648284	0.565348	0.0586449
CAC1571	0.530888	0.416543	0.0808542
CAC1583	0.206219	0.202886	0.00235732
CAC1589	0.761499	0.765839	0.00306828
CAC1590	0.548341	0.59652	0.0340675
CAC1609	0.814875	0.71991	0.0671507
CAC1610	0.567546	0.548951	0.0131485
CAC1612	0.448543	0.449899	0.000958681
CAC1631	0.374027	0.414865	0.0288767
CAC1641	0.619318	0.578967	0.0285331
CAC1651	0.770588	0.814146	0.0308003
CAC1666	0.702479	0.79041	0.0621767
CAC1667	0.627882	0.629299	0.00100222
CAC1668	0.621333	0.585502	0.0253366
CAC1669	0.676604	0.699303	0.0160504
CAC1675	0.364295	0.381032	0.0118355
CAC1698	0.666214	0.644276	0.0155129
CAC1710	0.628149	0.586455	0.0294826
CAC1731	0.660149	0.661204	0.00074604
CAC1733	0.285984	0.310265	0.0171688
CAC1739	0.593818	0.616831	0.0162722
CAC1740	0.555928	0.638559	0.0584289
CAC1742	0.683241	0.645372	0.0267775
CAC1743	0.643317	0.571615	0.0507006
CAC1744	0.515736	0.56477	0.0346724
CAC1745	0.5194	0.526208	0.00481408
CAC1747	0.551447	0.508468	0.0303903
CAC1749	0.685875	0.694326	0.00597569
CAC1750	0.547713	0.518487	0.0206663
CAC1752	0.634363	0.66191	0.0194782
CAC1759	0.690448	0.747434	0.0402952
CAC1779	0.816284	0.661105	0.109728
CAC1780	0.819412	0.649835	0.119909
CAC1781	0.849145	0.706364	0.100962
CAC1782	0.502337	0.479936	0.0158398
CAC1786	0.689135	0.624099	0.0459869
CAC1787	0.706263	0.69802	0.00582875
CAC1788	0.557793	0.570404	0.00891756
CAC1790	0.785327	0.736057	0.0348394
CAC1804	0.807805	0.805828	0.00139826
CAC1805	0.700973	0.748235	0.0334194
CAC1806	0.552648	0.560536	0.00557801
CAC1807	0.46405	0.589877	0.0889724
CAC1820	0.228333	0.215066	0.00938133
CAC1833	0.720207	0.69999	0.0142953
CAC1834	0.679725	0.632518	0.0333807
CAC1847	0.699652	0.662609	0.0261931
CAC1848	0.686392	0.705207	0.0133047
CAC1850	0.637896	0.683627	0.0323368
CAC1854	0.763557	0.697038	0.0470359
CAC1855	0.731703	0.776803	0.0318906
CAC1857	0.735962	0.620951	0.081325
CAC1858	0.812191	0.678157	0.094776
CAC1868	0.638024	0.5681	0.0494435
CAC1873	0.717252	0.654267	0.0445371
CAC1893	0.799044	0.726804	0.0510817
CAC1894	0.749415	0.606352	0.101161
CAC1899	0.786857	0.683865	0.0728263
CAC1906	0.74707	0.578493	0.119202
CAC1911	0.452203	0.399792	0.0370603
CAC1912	0.565062	0.558524	0.00462268
CAC1952	0.664605	0.642413	0.0156926
CAC1955	0.677769	0.567243	0.0781539
CAC1965	0.675192	0.634849	0.0285271
CAC1982	0.769673	0.730016	0.0280418
CAC1983	0.750631	0.748845	0.0012625
CAC1984	0.579621	0.557825	0.015412
CAC1985	0.624539	0.662393	0.0267672
CAC2024	0.635752	0.689552	0.0380418
CAC2025	0.507558	0.503066	0.00317625
CAC2026	0.881777	0.821573	0.0425707
CAC2030	0.596884	0.567576	0.0207237
CAC2042	0.692011	0.738541	0.0329017
CAC2060	0.763951	0.731201	0.0231575
CAC2069	0.77215	0.747838	0.0171911
CAC2079	0.70518	0.768476	0.0447567
CAC2106	0.771289	0.672738	0.0696858
CAC2107	0.630415	0.505066	0.0886351
CAC2112	0.788101	0.765856	0.01573
CAC2126	0.647952	0.729469	0.0576416
CAC2127	0.728583	0.734797	0.00439396
CAC2128	0.733233	0.718714	0.0102666
CAC2130	0.712719	0.69056	0.0156688
CAC2134	0.512149	0.508776	0.00238532
CAC2136	0.489573	0.47558	0.00989494
CAC2138	0.410794	0.411291	0.000351376
CAC2151	0.685247	0.755716	0.0498292
CAC2162	0.740259	0.74986	0.006789
CAC2181	0.435889	0.391971	0.0310542
CAC2182	0.846055	0.723302	0.0867994
CAC2185	0.755179	0.690522	0.0457193
CAC2201	0.649926	0.645798	0.0029191
CAC2228	0.438119	0.422227	0.0112374
CAC2244	0.634627	0.612618	0.0155624
CAC2254	0.608242	0.553297	0.0388521
CAC2258	0.62211	0.680633	0.0413823
CAC2259	0.514294	0.424485	0.0635048
CAC2265	0.682839	0.672056	0.00762466
CAC2266	0.378823	0.413668	0.024639
CAC2270	0.745953	0.63304	0.0798412
CAC2277	0.504833	0.489973	0.0105076
CAC2287	0.763746	0.810706	0.0332061
CAC2288	0.667084	0.700878	0.0238955
CAC2294	0.782788	0.757748	0.0177057
CAC2315	0.7077	0.667459	0.0284552
CAC2319	0.817355	0.734515	0.0585763
CAC2324	0.567274	0.537578	0.0209985
CAC2327	0.543152	0.530637	0.00884948
CAC2329	0.545569	0.644894	0.0702332
CAC2330	0.684083	0.678832	0.00371298
CAC2331	0.632413	0.69839	0.0466531
CAC2332	0.736597	0.696589	0.02829
CAC2338	0.584959	0.618665	0.0238337
CAC2359	0.726164	0.589171	0.0968693
CAC2366	0.50847	0.480661	0.0196638
CAC2368	0.718634	0.773658	0.0389077
CAC2370	0.600596	0.621996	0.015132
CAC2386	0.530706	0.464669	0.0466952
CAC2387	0.702111	0.610402	0.0648478
CAC2390	0.42402	0.257501	0.117746
CAC2391	0.245814	0.177959	0.0479802
CAC2392	0.781622	0.667523	0.0806799
CAC2395	0.379787	0.422493	0.0301972
CAC2409	0.798939	0.797685	0.000886394
CAC2424	0.687931	0.739935	0.0367724
CAC2430	0.438338	0.394755	0.0308178
CAC2432	0.753392	0.767561	0.010019
CAC2440	0.559681	0.551935	0.00547708
CAC2444	0.695862	0.684584	0.007975
CAC2445	0.531373	0.565011	0.0237857
CAC2446	0.484543	0.503513	0.0134141
CAC2452	0.742817	0.656351	0.0611409
CAC2458	0.7862	0.8191	0.023264
CAC2465	0.604936	0.655823	0.035982
CAC2476	0.616804	0.604405	0.0087676
CAC2492	0.511951	0.494119	0.0126091
CAC2501	0.287074	0.285488	0.00112102
CAC2502	0.320124	0.318886	0.000875412
CAC2504	0.588572	0.709308	0.0853728
CAC2513	0.547694	0.560131	0.00879398
CAC2515	0.605596	0.595832	0.00690377
CAC2518	0.452744	0.493554	0.0288569
CAC2519	0.536884	0.493866	0.0304184
CAC2546	0.825684	0.728096	0.0690053
CAC2549	0.687623	0.680592	0.00497181
CAC2564	0.71406	0.723173	0.0064439
CAC2569	0.60632	0.695638	0.0631578
CAC2593	0.525707	0.479418	0.0327308
CAC2595	0.716298	0.894891	0.126284
CAC2597	0.423443	0.370205	0.0376452
CAC2601	0.690284	0.672255	0.0127484
CAC2602	0.703491	0.750208	0.0330333
CAC2603	0.494249	0.540689	0.0328387
CAC2609	0.767595	0.657484	0.0778599
CAC2620	0.638392	0.59992	0.0272042
CAC2622	0.725013	0.793264	0.0482604
CAC2634	0.288059	0.277009	0.0078131
CAC2655	0.738308	0.725898	0.0087751
CAC2656	0.822621	0.834389	0.00832088
CAC2658	0.538739	0.581763	0.0304228
CAC2659	0.200115	0.164282	0.0253377
CAC2672	0.430721	0.37678	0.0381427
CAC2675	0.570407	0.604751	0.0242848
CAC2687	0.667034	0.720287	0.037655
CAC2693	0.537846	0.449742	0.0622994
CAC2696	0.759202	0.670163	0.06296
CAC2697	0.653613	0.665563	0.00844983
CAC2699	0.702027	0.714864	0.00907685
CAC2700	0.460511	0.508194	0.0337171
CAC2701	0.677046	0.722355	0.0320384
CAC2714	0.665303	0.665384	5.74524e-05
CAC2719	0.6332	0.713822	0.0570083
CAC2738	0.648987	0.632156	0.0119015
CAC2760	0.712024	0.692749	0.0136292
CAC2769	0.496029	0.543406	0.0335005
CAC2772	0.605572	0.596397	0.00648799
CAC2773	0.645628	0.595821	0.0352187
CAC2775	0.719901	0.643707	0.0538775
CAC2778	0.412095	0.379733	0.0228833
CAC2780	0.477055	0.488972	0.00842633
CAC2781	0.787419	0.846386	0.0416963
CAC2819	0.758841	0.716419	0.0299969
CAC2820	0.527502	0.60376	0.0539227
CAC2823	0.689276	0.577021	0.0793762
CAC2831	0.494127	0.456566	0.0265597
CAC2836	0.563757	0.569855	0.00431204
CAC2838	0.701393	0.722843	0.0151679
CAC2839	0.788488	0.802185	0.0096856
CAC2841	0.607086	0.553631	0.037798
CAC2864	0.469874	0.417148	0.0372832
CAC2878	0.666129	0.75494	0.0627984
CAC2892	0.643013	0.67916	0.0255593
CAC2920	0.475606	0.411379	0.0454154
CAC2928	0.797149	0.767399	0.0210364
CAC2934	0.525318	0.505474	0.0140317
CAC2948	0.716487	0.701446	0.0106357
CAC2949	0.73907	0.786427	0.0334858
CAC2980	0.27379	0.359098	0.0603218
CAC2982	0.699535	0.678613	0.0147944
CAC2995	0.697594	0.649648	0.0339026
CAC2999	0.808395	0.663089	0.102747
CAC3005	0.687507	0.675108	0.00876709
CAC3008	0.761486	0.831721	0.0496639
CAC3017	0.757391	0.772325	0.0105596
CAC3018	0.530781	0.574264	0.0307474
CAC3019	0.510345	0.411486	0.0699044
CAC3024	0.494419	0.490109	0.00304781
CAC3047	0.611696	0.635253	0.0166576
CAC3088	0.601236	0.613034	0.00834248
CAC3139	0.552726	0.602392	0.0351191
CAC3166	0.570055	0.655125	0.060154
CAC3193	0.766529	0.753309	0.0093476
CAC3196	0.622414	0.688162	0.0464905
CAC3197	0.775144	0.709659	0.0463049
CAC3200	0.811952	0.75804	0.0381217
CAC3208	0.693997	0.638443	0.0392823
CAC3209	0.589557	0.509707	0.0564626
CAC3210	0.643343	0.646861	0.00248739
CAC3211	0.715678	0.563141	0.10786
CAC3226	0.52785	0.604865	0.0544575
CAC3227	0.269809	0.303312	0.0236897
CAC3236	0.833819	0.791372	0.0300142
CAC3252	0.511286	0.505514	0.00408114
CAC3256	0.325643	0.342254	0.0117454
CAC3260	0.808465	0.812492	0.00284766
CAC3263	0.353659	0.342102	0.00817261
CAC3264	0.633962	0.70047	0.0470279
CAC3271	0.783753	0.750303	0.0236527
CAC3281	0.552309	0.600549	0.0341109
CAC3282	0.454455	0.417924	0.025831
CAC3283	0.566322	0.459868	0.0752743
CAC3291	0.8119	0.85672	0.0316923
CAC3292	0.479161	0.410492	0.0485564
CAC3297	0.518522	0.503255	0.0107952
CAC3306	0.466678	0.457115	0.00676213
CAC3323	0.703142	0.704265	0.000793558
CAC3338	0.618169	0.564334	0.0380672
CAC3347	0.386955	0.431713	0.0316489
CAC3362	0.248283	0.256244	0.00562919
CAC3363	0.578904	0.502675	0.0539019
CAC3376	0.753471	0.764671	0.00791995
CAC3377	0.583679	0.641347	0.0407774
CAC3381	0.836167	0.684651	0.107139
CAC3382	0.790691	0.755079	0.0251814
CAC3401	0.656501	0.630729	0.018223
CAC3410	0.489162	0.512881	0.0167717
CAC3413	0.646444	0.576422	0.0495137
CAC3420	0.484581	0.474645	0.00702523
CAC3424	0.67962	0.641402	0.0270243
CAC3485	0.498815	0.555771	0.0402736
CAC3487	0.69707	0.672487	0.0173831
CAC3496	0.709435	0.685809	0.0167059
CAC3513	0.454476	0.456053	0.00111512
CAC3526	0.489979	0.499923	0.00703191
CAC3527	0.360881	0.420637	0.0422542
CAC3528	0.704036	0.60557	0.0696258
CAC3540	0.713711	0.961079	0.174916
CAC3541	0.603019	0.545645	0.0405695
CAC3542	0.634522	0.601332	0.0234688
CAC3545	0.576978	0.656107	0.0559528
CAC3548	0.738751	0.686057	0.0372605
CAC3550	0.76928	0.662342	0.0756172
CAC3556	0.700146	0.750218	0.0354063
CAC3562	0.697735	0.73374	0.0254599
CAC3566	0.420384	0.382985	0.0264446
CAC3588	0.667437	0.649695	0.0125454
CAC3589	0.578079	0.638663	0.0428394
CAC3592	0.352016	0.342231	0.00691907
CAC3611	0.770638	0.787075	0.0116232
CAC3612	0.651466	0.718491	0.0473938
CAC3614	0.791256	0.751861	0.0278563
CAC3616	0.73731	0.730726	0.0046552
CAC3620	0.40344	0.341495	0.0438019
CAC3623	0.624579	0.592139	0.0229384
CAC3624	0.657137	0.606098	0.0360904
CAC3625	0.550449	0.526481	0.0169475
CAC3626	0.549433	0.508388	0.0290234
CAC3627	0.593763	0.612224	0.0130539
CAC3628	0.50158	0.471724	0.0211111
CAC3646	0.714165	0.778639	0.0455902
CAC3647	0.434313	0.394594	0.0280857
CAC3649	0.448898	0.426824	0.0156086
CAC3652	0.751521	0.69734	0.0383113
CAC3658	0.695299	0.790361	0.0672186
CAC3664	0.379069	0.392614	0.00957758
CAC3665	0.706031	0.750699	0.0315852
CAC3666	0.637903	0.705355	0.047696
CAC3667	0.759227	0.706089	0.0375742
CAC3668	0.706545	0.746098	0.0279683
CAC3691	0.561341	0.511045	0.0355645
CAC3692	0.537163	0.529813	0.00519711
CAC3693	0.65557	0.672212	0.0117675
CAC3697	0.668325	0.579207	0.0630157
CAC3713	0.563778	0.590089	0.0186048
CAC3719	0.744993	0.753951	0.00633433
CAC3722	0.517183	0.543134	0.0183506
CAC3731	0.67856	0.722639	0.0311681
CAC3735	0.793325	0.886157	0.0656424
CAC3737	0.70126	0.704158	0.00204946
CAC3739	0.692851	0.62806	0.0458145
CAP0016	0.639415	0.700262	0.0430253
CAP0028	0.689317	0.641646	0.0337088
CAP0038	0.554175	0.51454	0.028026
CAP0039	0.727392	0.897679	0.120411
CAP0040	0.769076	0.725278	0.0309698
CAP0045	0.639396	0.661217	0.0154299
CAP0049	0.593391	0.632438	0.0276102
CAP0068	0.635122	0.525777	0.0773186
CAP0069	0.535241	0.494005	0.0291577
CAP0077	0.525184	0.84509	0.226208
CAP0089	0.504834	0.513465	0.00610247
CAP0100	0.804036	0.765292	0.0273958
CAP0111	0.595422	0.641218	0.0323825
CAP0112	0.527326	0.611955	0.0598416
CAP0118	0.724522	0.692485	0.0226533
CAP0125	0.571559	0.552025	0.0138127
CAP0127	0.690005	0.651705	0.0270818
CAP0128	0.543166	0.597324	0.0382956
CAP0129	0.598769	0.705876	0.0757367
CAP0131	0.631097	0.683325	0.0369307
CAP0132	0.535032	0.590379	0.0391364
CAP0151	0.838517	0.671681	0.11797
CAP0152	0.416883	0.359813	0.0403548
CAP0161	0.660533	0.660368	0.000116623
CAP0173	0.411968	0.393356	0.0131605
CAP0174	0.411258	0.444399	0.0234341
CAC0018	1.40404	1.43154	0.0194437
CAC0042	1.41257	1.40712	0.00385352
CAC0072	1.52208	1.76135	0.169186
CAC0092	1.85342	2.11094	0.182094
CAC0113	1.49241	1.38931	0.0729014
CAC0119	1.28822	2.39822	0.784888
CAC0121	1.45441	2.2382	0.554224
CAC0128	1.24898	1.24672	0.00159559
CAC0144	1.57698	1.51741	0.0421263
CAC0152	1.42492	1.31932	0.0746703
CAC0159	1.58301	1.6803	0.0687959
CAC0164	1.28178	1.37523	0.0660818
CAC0165	1.18459	1.24065	0.0396375
CAC0175	1.40266	1.72508	0.227987
CAC0182	1.30792	1.58243	0.194105
CAC0183	1.53644	1.8096	0.193155
CAC0184	1.34523	1.48914	0.101764
CAC0191	1.43318	1.60553	0.121869
CAC0192	1.38594	1.4941	0.0764801
CAC0196	1.63255	1.62836	0.00295762
CAC0197	1.27174	1.6562	0.271853
CAC0198	1.43997	1.78849	0.246436
CAC0199	1.51509	1.69231	0.125312
CAC0212	1.32738	1.37813	0.035886
CAC0213	0.917299	1.80727	0.629304
CAC0216	1.35315	1.45127	0.0693788
CAC0217	1.44644	1.43118	0.0107874
CAC0221	1.5212	1.69725	0.124487
CAC0229	1.60185	1.64641	0.0315058
CAC0231	1.21306	1.78895	0.407217
CAC0232	1.29585	1.96401	0.472456
CAC0233	2.01121	2.56093	0.38871
CAC0234	1.94528	2.40728	0.326687
CAC0235	1.35678	1.46898	0.0793354
CAC0245	1.29144	1.30311	0.00824967
CAC0253	1.43854	1.70685	0.189719
CAC0254	1.37595	1.97962	0.426861
CAC0255	1.32333	1.50088	0.125545
CAC0257	1.35535	1.49169	0.0964059
CAC0258	1.49954	1.77477	0.194616
CAC0259	1.4629	1.87044	0.288175
CAC0260	1.32975	1.40937	0.0563011
CAC0261	1.2035	1.46866	0.187496
CAC0270	1.46692	1.46838	0.00103478
CAC0273	1.71388	1.92386	0.148484
CAC0274	1.57009	1.64523	0.0531356
CAC0277	1.45102	1.70043	0.176358
CAC0338	1.32362	1.41668	0.0658008
CAC0346	1.3089	1.34791	0.0275885
CAC0353	1.73002	1.72766	0.00166545
CAC0362	1.4462	1.9996	0.391316
CAC0365	1.08616	1.37531	0.204456
CAC0367	1.70687	2.22134	0.363785
CAC0368	1.72357	2.04374	0.226395
CAC0378	1.28955	1.65328	0.257193
CAC0382	1.47831	1.68623	0.14702
CAC0392	1.31149	1.37428	0.0443997
CAC0394	1.40747	1.44731	0.0281742
CAC0395	1.25643	1.29753	0.0290618
CAC0396	1.37458	1.4011	0.0187502
CAC0398	1.46062	1.63311	0.121966
CAC0401	1.70863	2.02593	0.224367
CAC0459	1.38656	1.51716	0.092347
CAC0463	1.22239	1.42762	0.145116
CAC0474	1.45269	1.63471	0.128708
CAC0477	1.53426	1.62169	0.0618231
CAC0488	1.24104	1.39009	0.105393
CAC0489	1.44431	1.69012	0.173811
CAC0520	1.54434	1.74056	0.138744
CAC0524	1.4059	1.61251	0.146091
CAC0525	1.3528	1.50599	0.108326
CAC0531	1.24052	1.28888	0.0341959
CAC0532	1.18356	1.40779	0.158554
CAC0533	1.37735	1.30213	0.0531901
CAC0546	1.31764	1.74649	0.303241
CAC0556	1.36128	1.35649	0.0033857
CAC0559	1.41736	1.63042	0.150658
CAC0562	1.78055	1.67313	0.075957
CAC0563	1.46477	1.50094	0.0255736
CAC0571	1.50973	1.80818	0.21104
CAC0573	1.54708	1.62753	0.0568848
CAC0574	1.38111	1.48739	0.0751522
CAC0577	1.4678	1.46026	0.00532918
CAC0578	1.58153	1.44265	0.0982038
CAC0579	1.28757	2.06438	0.549292
CAC0580	1.39127	2.08406	0.489873
CAC0587	1.59631	1.6622	0.0465888
CAC0588	1.7276	1.64348	0.0594827
CAC0596	1.43791	1.29014	0.104489
CAC0608	1.95545	1.60095	0.250668
CAC0609	1.3612	1.45835	0.0687004
CAC0614	1.31266	1.8315	0.366878
CAC0645	1.25349	1.3671	0.0803344
CAC0686	1.76708	2.4488	0.482053
CAC0692	1.42551	1.37843	0.0332861
CAC0700	1.47627	1.48804	0.00832335
CAC0713	1.51797	1.55558	0.0265916
CAC0714	1.55825	1.2656	0.206936
CAC0716	1.51679	1.49053	0.0185686
CAC0717	1.4816	1.6592	0.125583
CAC0737	1.17193	1.4825	0.2196
CAC0743	1.53007	1.58896	0.0416371
CAC0748	1.60935	1.65152	0.0298178
CAC0756	1.33473	1.18545	0.105558
CAC0760	1.20256	1.42001	0.153756
CAC0764	1.44016	1.43133	0.00624701
CAC0780	1.73944	1.50484	0.165887
CAC0781	1.33901	1.70527	0.258986
CAC0785	1.21315	1.52188	0.218304
CAC0787	1.51095	2.34058	0.586637
CAC0804	1.30553	1.4309	0.0886507
CAC0816	1.53034	1.63879	0.0766847
CAC0830	1.51153	1.35292	0.112158
CAC0831	1.45712	1.28504	0.121677
CAC0832	1.70706	1.664	0.030444
CAC0833	1.80515	1.97533	0.120336
CAC0834	2.36155	2.8855	0.37049
CAC0835	1.7787	1.98274	0.144284
CAC0846	1.51157	1.75225	0.170188
CAC0853	1.77485	1.72155	0.0376903
CAC0861	1.37378	1.46894	0.0672942
CAC0865	1.38452	1.4588	0.0525288
CAC0892	2.31592	2.64444	0.232303
CAC0893	1.62165	1.81483	0.136602
CAC0894	1.86802	2.28326	0.293621
CAC0895	1.71917	2.26584	0.386555
CAC0896	1.70342	2.08769	0.271718
CAC0897	2.00389	2.43438	0.304405
CAC0898	1.79484	2.05472	0.183766
CAC0902	1.5056	1.54179	0.0255942
CAC0911	1.57874	1.66953	0.064194
CAC0912	1.39367	1.43872	0.0318552
CAC0913	1.31789	1.4554	0.0972285
CAC0914	1.39921	1.45747	0.0411983
CAC0915	1.32049	1.47059	0.106135
CAC0916	1.54563	1.60493	0.0419316
CAC0917	1.32666	1.46987	0.101262
CAC0928	1.30139	1.54305	0.170876
CAC0932	1.44654	1.11119	0.237132
CAC0934	1.76378	1.95536	0.135469
CAC0935	2.37991	2.73789	0.253131
CAC0936	2.33746	2.45675	0.0843557
CAC0937	2.18031	2.44815	0.189396
CAC0938	2.31754	2.47866	0.113931
CAC0939	2.20559	2.22891	0.0164907
CAC0940	2.16051	2.26086	0.0709612
CAC0941	2.14142	2.07688	0.0456374
CAC0942	2.45313	2.37131	0.05786
CAC0943	1.77472	1.84976	0.0530598
CAC0956	1.52609	2.04314	0.36561
CAC0959	1.82448	1.997	0.121985
CAC0970	2.42347	2.616	0.136141
CAC0971	1.96476	2.23194	0.188925
CAC0972	2.31727	2.32686	0.00678716
CAC0984	1.91076	1.66175	0.176075
CAC0989	1.72226	1.61378	0.0767074
CAC0998	1.71322	1.72251	0.00656966
CAC1013	1.36633	1.39651	0.0213432
CAC1014	1.50671	1.57484	0.0481767
CAC1018	1.57964	1.76657	0.132179
CAC1029	1.40067	1.36114	0.0279522
CAC1031	1.29992	1.2405	0.0420107
CAC1043	1.5884	1.57103	0.0122785
CAC1047	4.17087	5.37661	0.852587
CAC1048	1.36661	1.40768	0.0290407
CAC1062	1.36468	1.54964	0.130786
CAC1072	1.40511	1.51446	0.0773247
CAC1078	1.3271	1.18108	0.103254
CAC1079	1.37462	1.34605	0.0201994
CAC1080	1.42272	1.35039	0.0511463
CAC1081	1.59035	1.40918	0.128112
CAC1085	1.39762	1.34239	0.0390512
CAC1086	1.62316	1.45878	0.116233
CAC1100	1.29118	1.29613	0.00349707
CAC1160	1.61134	1.64082	0.0208478
CAC1161	1.40437	1.39989	0.00316685
CAC1165	1.27107	1.31842	0.0334757
CAC1171	1.48716	1.42893	0.0411755
CAC1172	1.68845	1.54563	0.100984
CAC1201	1.09421	1.66079	0.400635
CAC1215	1.50944	1.51165	0.00156214
CAC1230	1.28243	1.56451	0.199458
CAC1231	1.17524	1.315	0.0988237
CAC1264	1.70334	1.64435	0.0417083
CAC1265	1.6073	1.52102	0.061003
CAC1266	1.54654	1.51956	0.0190836
CAC1268	1.13451	1.38423	0.176579
CAC1280	3.1291	3.0982	0.0218492
CAC1281	2.99538	3.11287	0.0830822
CAC1282	2.75481	2.54103	0.151166
CAC1283	2.87437	3.12263	0.175545
CAC1284	3.10521	3.63874	0.377263
CAC1285	1.77631	1.7407	0.0251765
CAC1286	1.72278	1.94211	0.15509
CAC1304	1.75014	1.75428	0.00292438
CAC1319	1.50596	1.72667	0.156069
CAC1322	3.09949	3.94612	0.598658
CAC1323	2.11971	2.73799	0.437192
CAC1324	2.11679	2.26897	0.107605
CAC1335	1.29533	1.75746	0.326774
CAC1336	1.2449	1.42549	0.127696
CAC1339	1.1731	1.30549	0.0936132
CAC1340	1.437	1.55791	0.0854908
CAC1347	1.23405	1.49029	0.181189
CAC1356	1.72215	1.24738	0.335714
CAC1359	1.21632	1.39558	0.126757
CAC1363	1.55791	1.78923	0.163565
CAC1389	1.6618	1.69662	0.0246166
CAC1405	13.6917	13.5336	0.111804
CAC1406	1.91872	1.92352	0.0033922
CAC1420	1.29795	1.50076	0.143408
CAC1421	1.36073	1.60177	0.170439
CAC1439	1.3346	1.20947	0.0884816
CAC1441	1.44985	1.44408	0.00407803
CAC1445	1.45885	2.01833	0.395616
CAC1451	1.39113	1.43588	0.0316442
CAC1453	1.3549	1.35896	0.00286894
CAC1467	1.49691	1.4821	0.0104725
CAC1468	1.55853	1.77191	0.150882
CAC1469	1.29691	1.2978	0.000629537
CAC1475	1.2392	1.39811	0.11236
CAC1505	1.28866	1.48429	0.13833
CAC1514	1.40297	1.69375	0.205613
CAC1518	1.34582	1.47869	0.0939596
CAC1519	1.29067	1.40862	0.0833989
CAC1522	1.49381	1.8674	0.264168
CAC1533	1.7026	1.63009	0.0512709
CAC1537	1.29026	1.46578	0.124115
CAC1543	1.54135	1.53372	0.00539791
CAC1545	1.51179	1.47987	0.0225736
CAC1546	1.63716	1.66896	0.0224826
CAC1552	1.41578	1.40066	0.0106902
CAC1575	2.34486	3.21537	0.615545
CAC1592	1.24623	1.36565	0.0844467
CAC1595	1.36213	1.40827	0.0326259
CAC1603	1.53397	1.36581	0.118911
CAC1604	1.53889	1.59041	0.0364342
CAC1617	1.47988	1.84033	0.254874
CAC1636	1.35151	1.41692	0.046249
CAC1638	1.26308	1.32091	0.0408882
CAC1657	1.41948	1.42134	0.00131296
CAC1673	2.15064	2.14469	0.00420799
CAC1674	2.37313	2.54151	0.119057
CAC1685	1.39608	1.46669	0.0499304
CAC1686	1.42063	1.49531	0.0528108
CAC1687	1.42218	1.46576	0.0308187
CAC1689	1.41931	1.74408	0.229642
CAC1694	1.85991	1.83401	0.018315
CAC1696	1.59237	1.76405	0.121397
CAC1751	1.2868	1.25312	0.0238143
CAC1768	1.52215	1.36172	0.11344
CAC1775	1.27462	1.56478	0.205177
CAC1800	1.19844	1.2159	0.0123431
CAC1808	1.38294	1.60498	0.157008
CAC1810	1.43818	1.65522	0.153473
CAC1817	1.55398	1.58408	0.0212817
CAC1827	1.73265	1.36981	0.256568
CAC1914	1.47365	1.28241	0.135228
CAC1919	1.27997	1.71046	0.304406
CAC1930	1.37059	1.65021	0.197725
CAC1933	1.197	1.32252	0.0887543
CAC1940	1.35121	1.5125	0.114048
CAC1957	1.17771	1.29489	0.0828551
CAC1961	1.14006	1.38109	0.170438
CAC1971	1.42238	1.50509	0.0584808
CAC1975	1.44582	1.47102	0.0178197
CAC1976	1.5545	1.45298	0.0717856
CAC1977	1.48112	1.23378	0.174895
CAC1978	1.52243	1.32263	0.141283
CAC2043	1.55159	1.53664	0.0105695
CAC2045	1.49424	1.40786	0.0610821
CAC2046	1.76316	1.59234	0.120781
CAC2047	1.66588	1.50855	0.11125
CAC2048	1.73157	1.65494	0.0541846
CAC2049	1.40624	1.59902	0.136317
CAC2052	1.51577	1.26623	0.17645
CAC2054	1.52595	1.26022	0.187895
CAC2095	1.40959	1.33834	0.0503834
CAC2116	1.3979	1.35341	0.0314592
CAC2180	1.4284	1.69314	0.187204
CAC2221	1.3061	1.24659	0.0420845
CAC2223	1.39659	1.40346	0.00485549
CAC2226	1.61966	1.62157	0.00135072
CAC2237	1.53685	1.6459	0.0771046
CAC2241	1.27976	1.15994	0.0847212
CAC2242	1.45715	1.21617	0.170401
CAC2248	1.15664	1.55411	0.28106
CAC2249	1.16937	1.54055	0.262466
CAC2268	1.33907	1.44848	0.0773648
CAC2293	1.79519	1.98805	0.136369
CAC2301	1.29816	1.27356	0.0173962
CAC2302	1.60495	1.97144	0.259146
CAC2303	1.76304	2.08923	0.23065
CAC2304	1.66905	2.12901	0.32524
CAC2305	1.55465	1.86301	0.218046
CAC2308	1.82699	1.58308	0.17247
CAC2354	1.58065	1.74397	0.115482
CAC2355	1.6707	1.42417	0.174326
CAC2356	2.37569	2.44418	0.0484321
CAC2357	2.69289	2.73616	0.0305967
CAC2362	1.43417	1.30738	0.0896571
CAC2363	1.28208	1.40625	0.0878034
CAC2365	2.09071	2.51686	0.301333
CAC2382	1.6042	1.4974	0.0755167
CAC2383	1.2412	1.5928	0.248619
CAC2384	1.31927	1.47268	0.10848
CAC2399	1.4678	1.46506	0.00193875
CAC2404	1.4815	1.57349	0.0650516
CAC2405	1.70283	1.80398	0.0715261
CAC2423	1.3605	1.4673	0.0755203
CAC2426	1.21611	1.64838	0.305658
CAC2433	2.19191	2.04376	0.104763
CAC2448	1.25224	1.47812	0.15972
CAC2450	2.13639	2.30326	0.117995
CAC2457	1.54281	1.76923	0.160105
CAC2460	2.05273	2.53937	0.344107
CAC2463	1.3452	1.40771	0.0441999
CAC2471	1.56731	1.71502	0.104447
CAC2482	1.47714	1.43302	0.0312033
CAC2486	1.49912	1.61621	0.0827954
CAC2498	1.75438	2.52298	0.543482
CAC2499	3.07793	4.43345	0.958495
CAC2508	1.24593	1.35598	0.0778117
CAC2514	1.58338	1.64965	0.0468627
CAC2530	1.43213	1.4986	0.0470061
CAC2531	1.42147	1.4406	0.0135241
CAC2536	1.49587	1.82192	0.230554
CAC2538	1.37637	1.50081	0.0879895
CAC2552	1.39201	1.49498	0.072807
CAC2553	1.32333	1.4422	0.0840558
CAC2570	1.65874	1.60462	0.0382684
CAC2571	1.41973	1.43073	0.00777535
CAC2572	1.56581	1.51499	0.035938
CAC2573	1.5223	1.56636	0.0311508
CAC2574	1.67867	1.93138	0.178688
CAC2575	1.94781	2.22112	0.19326
CAC2579	1.18969	1.51314	0.228715
CAC2580	1.37284	1.52332	0.106403
CAC2594	1.43101	1.45411	0.0163327
CAC2610	1.86234	1.9182	0.0394979
CAC2611	1.99917	2.00271	0.00250033
CAC2612	1.59783	1.74529	0.104265
CAC2615	2.83113	4.2695	1.01708
CAC2618	1.37963	1.58749	0.146973
CAC2638	1.46264	1.73831	0.194928
CAC2641	1.42054	1.44273	0.0156925
CAC2651	1.52905	1.72215	0.136541
CAC2653	1.66299	2.20299	0.381838
CAC2654	1.37429	1.85612	0.340706
CAC2662	1.47316	1.43553	0.0266033
CAC2677	1.49007	1.54524	0.0390088
CAC2678	1.92928	1.93772	0.00596996
CAC2682	2.28166	2.86574	0.413009
CAC2683	4.215	5.5713	0.959048
CAC2702	1.68544	1.83372	0.104844
CAC2703	4.044	4.07588	0.0225407
CAC2704	4.85917	5.19877	0.240127
CAC2705	1.83293	2.07454	0.170841
CAC2706	1.67751	1.72605	0.0343208
CAC2710	1.47061	1.35708	0.0802789
CAC2712	1.44014	1.44985	0.00686997
CAC2716	1.3731	1.37827	0.00365899
CAC2722	1.72763	1.86463	0.0968726
CAC2741	1.31311	1.4807	0.118506
CAC2744	1.22721	1.66033	0.306261
CAC2782	1.75763	1.57866	0.126548
CAC2783	2.5437	1.5727	0.686602
CAC2788	1.40113	1.42095	0.0140133
CAC2791	1.54427	2.04018	0.350666
CAC2795	1.16767	1.58632	0.296033
CAC2798	1.36017	1.53007	0.120138
CAC2799	1.24466	1.52111	0.195484
CAC2800	1.20081	1.49306	0.206649
CAC2806	1.35649	1.18563	0.12082
CAC2807	1.54125	1.3622	0.126609
CAC2808	1.80464	1.82003	0.0108885
CAC2809	1.63747	1.5954	0.0297463
CAC2810	1.68358	2.11135	0.30248
CAC2825	1.35937	1.42506	0.0464518
CAC2833	1.36125	1.59713	0.166797
CAC2834	1.27109	1.5148	0.172331
CAC2845	1.4992	1.50858	0.00663231
CAC2849	6.70414	7.81117	0.782789
CAC2850	8.1453	10.9367	1.97381
CAC2872	1.71856	1.62736	0.0644876
CAC2873	1.48474	1.60497	0.0850139
CAC2875	1.18595	1.28438	0.0695967
CAC2885	1.5857	1.584	0.00120116
CAC2887	1.42055	1.59369	0.122432
CAC2891	2.11154	1.7947	0.224042
CAC2894	1.36756	1.42542	0.0409118
CAC2895	1.24312	1.31292	0.0493532
CAC2903	1.24179	1.60296	0.255386
CAC2904	1.38205	1.29383	0.0623822
CAC2905	1.31508	1.72014	0.286421
CAC2916	1.92216	1.11299	0.572166
CAC2917	1.56681	1.53945	0.0193478
CAC2924	1.46495	1.27881	0.131622
CAC2941	1.36835	1.47387	0.0746142
CAC2947	1.38966	1.43946	0.0352122
CAC2959	1.65476	1.65275	0.00142044
CAC2960	1.53319	1.53126	0.00137094
CAC2993	1.67553	1.6306	0.0317726
CAC3009	1.41026	1.6326	0.157219
CAC3029	1.30866	1.40656	0.0692202
CAC3030	1.3998	1.32932	0.0498436
CAC3032	1.38953	1.49842	0.0769925
CAC3035	1.39511	1.47505	0.0565253
CAC3040	1.41332	1.52313	0.0776532
CAC3071	1.30817	1.3581	0.0353075
CAC3073	1.65998	1.77293	0.0798648
CAC3081	1.28048	1.90069	0.438556
CAC3107	1.47111	1.45197	0.0135325
CAC3117	1.35906	1.52884	0.12005
CAC3119	1.31098	1.47401	0.115283
CAC3125	1.32316	1.44823	0.0884395
CAC3168	1.64179	1.44467	0.139384
CAC3169	1.65433	1.55361	0.0712247
CAC3170	1.42308	1.56876	0.103012
CAC3172	1.5854	1.75168	0.117579
CAC3173	1.60984	1.51745	0.0653304
CAC3176	1.46019	1.4559	0.00303511
CAC3179	1.60833	1.90467	0.209544
CAC3180	1.38855	1.89395	0.357369
CAC3181	1.55877	1.95513	0.280268
CAC3182	1.45303	2.04914	0.421509
CAC3183	1.3242	1.62027	0.209355
CAC3184	1.4213	1.31474	0.0753493
CAC3185	1.75354	1.72463	0.0204414
CAC3186	1.37645	1.50914	0.0938274
CAC3187	1.93519	2.2584	0.228543
CAC3188	2.65511	3.21405	0.39523
CAC3189	9.32819	11.0488	1.21662
CAC3190	8.30833	9.62488	0.93094
CAC3191	6.42604	8.49916	1.46592
CAC3192	5.48856	6.15306	0.469873
CAC3204	1.45295	1.66033	0.14664
CAC3205	1.39048	1.51842	0.0904672
CAC3214	1.49251	2.20967	0.507109
CAC3224	1.52081	1.65801	0.0970143
CAC3229	1.18878	1.61224	0.299432
CAC3230	1.28984	1.77554	0.343445
CAC3240	1.30085	1.44664	0.103087
CAC3245	1.15978	1.52328	0.257035
CAC3258	1.25842	1.31865	0.04259
CAC3273	1.88399	2.25832	0.264691
CAC3279	1.35783	1.43584	0.0551618
CAC3300	1.18872	1.45037	0.185015
CAC3315	3.54556	3.27515	0.191215
CAC3316	1.28079	1.46091	0.127362
CAC3317	1.21119	1.37161	0.11343
CAC3318	2.18475	2.86582	0.481588
CAC3319	1.26859	1.49857	0.162614
CAC3321	1.53632	1.69092	0.109318
CAC3324	1.35588	1.37023	0.0101414
CAC3330	1.52081	2.09788	0.408045
CAC3334	1.29873	1.55181	0.178955
CAC3349	1.64974	1.9409	0.205882
CAC3374	1.40081	1.36076	0.0283176
CAC3375	1.58942	1.97152	0.270186
CAC3392	1.4831	1.55653	0.0519226
CAC3402	1.26213	1.56023	0.210789
CAC3403	1.32568	1.49446	0.119344
CAC3405	1.43432	1.7196	0.201718
CAC3406	1.5037	1.52182	0.0128167
CAC3421	1.55298	1.77848	0.159456
CAC3422	1.2984	1.50819	0.148343
CAC3425	1.43978	1.26587	0.122973
CAC3436	1.76677	2.02631	0.183522
CAC3457	1.47847	1.63581	0.11126
CAC3469	1.37709	1.40468	0.0195118
CAC3471	1.42198	1.66272	0.170224
CAC3486	1.42467	1.54736	0.0867546
CAC3501	1.53821	1.76741	0.162075
CAC3534	1.35409	1.35326	0.000588737
CAC3536	1.36484	1.60744	0.171543
CAC3551	1.37268	1.32803	0.0315732
CAC3570	1.41776	1.51986	0.0721989
CAC3574	1.33792	1.49212	0.109037
CAC3576	1.36802	1.50386	0.096052
CAC3577	1.39484	1.48102	0.0609393
CAC3580	1.44246	1.47807	0.0251842
CAC3632	1.39701	1.39271	0.00303879
CAC3633	1.9658	2.2923	0.230868
CAC3635	1.36324	1.65598	0.206997
CAC3636	1.15108	1.53243	0.269655
CAC3639	1.17056	1.6963	0.371752
CAC3641	1.16192	1.51598	0.250354
CAC3662	1.27232	1.32438	0.0368096
CAC3674	1.36365	1.4038	0.0283914
CAC3703	1.69825	1.68819	0.00711286
CAC3704	1.87314	1.90593	0.0231875
CAC3705	1.51206	1.59981	0.062051
CAC3706	1.87411	2.0811	0.146367
CAC3707	1.5498	1.63278	0.0586743
CAC3708	1.99688	2.31382	0.224111
CAC3709	2.02478	2.46393	0.310525
CAC3710	2.19882	2.48443	0.201952
CAC3711	2.12096	2.43399	0.221347
CAC3712	2.30724	2.65838	0.248293
CAC3714	13.9319	15.6499	1.21482
CAP0021	1.29429	1.57774	0.200429
CAP0022	1.24933	1.48679	0.167912
CAP0025	1.25752	1.79496	0.380023
CAP0030	1.42126	1.56991	0.105114
CAP0031	1.25658	1.38213	0.0887732
CAP0035	2.098	2.7354	0.450706
CAP0036	1.43803	1.37619	0.0437244
CAP0053	1.70362	1.97971	0.195222
CAP0054	1.8316	2.27184	0.311298
CAP0064	1.54922	1.6585	0.0772723
CAP0074	1.66024	1.51001	0.106229
CAP0075	1.28273	1.3866	0.0734427
CAP0076	1.24364	1.24046	0.00224655
CAP0087	1.65828	1.78784	0.091612
CAP0102	1.49804	1.81916	0.227066
CAP0103	1.54463	1.75365	0.147798
CAP0104	1.21471	1.42319	0.147417
CAP0105	1.41164	1.57148	0.113019
CAP0107	1.39565	1.46722	0.0506045
CAP0108	1.61067	1.68266	0.0509055
CAP0134	1.78919	2.23627	0.316138
CAP0135	2.30355	2.71382	0.290107
CAP0136	2.15924	2.60316	0.313895
CAP0137	1.98298	2.30229	0.225791
CAP0138	1.7922	1.92819	0.0961585
CAP0139	1.86936	2.02291	0.108579
CAP0140	1.70336	1.96013	0.18156
CAP0160	1.54999	1.47722	0.0514617
CAP0162	2.85797	4.26624	0.995799
CAP0163	3.35855	5.33055	1.39441
CAP0164	2.04366	2.8259	0.553127
CAP0165	1.52715	1.64547	0.0836674
CAP0166	1.32871	1.40166	0.0515817
CAP0178	1.94809	1.92884	0.0136127
CAC0380	0.406677	0.265138	0.100083
CAC0974	0.4689	0.354596	0.0808251
CAC1926	1.62908	2.18328	0.391884
CAC2388	0.511169	0.37769	0.0943843
CAC2389	0.537822	0.308013	0.162499
CAC3618	0.443994	0.403257	0.0288052
CAC3619	0.421109	0.381288	0.0281575
CAP0073	1.3424	1.219	0.0872542

## Sheet: Butyrate Replicate Correlation
Correlation and standard error among replicates. 1390 differentially expressed genes (DEGs) under butyrate stress from Table S1 were used to determine the correlation among the two biological replciates (R1 and R2) of microarray experiment. SAM analysis (FDR<0.05) was perfomed for each replicate dataset and the resulting unlogged fold change of No stress vs Stress was used to calculate the correl…
GeneName	Fold change(Unlogged)_R1	Fold change(Unlogged)_R2	Standard Error	Pearson correlation coefficient
CAC0008	0.764147	0.528636	0.166531	0.985157
CAC0024	0.893458	0.800663	0.0656159
CAC0025	0.847441	0.681834	0.117102
CAC0026	0.835768	0.70094	0.0953381
CAC0031	0.752692	0.691259	0.0434394
CAC0042	0.70813	0.640132	0.0480818
CAC0048	0.736255	0.696628	0.0280199
CAC0073	0.848288	0.57072	0.196271
CAC0080	0.808773	0.757888	0.0359808
CAC0082	0.760761	0.849289	0.0625983
CAC0088	0.708873	0.762345	0.0378102
CAC0093	0.758987	0.794437	0.0250669
CAC0094	0.719665	0.738721	0.0134748
CAC0096	0.690047	0.692889	0.00201013
CAC0097	0.561779	0.543374	0.0130144
CAC0098	0.666121	0.584264	0.057882
CAC0099	0.744925	0.648295	0.0683272
CAC0101	0.824385	0.671451	0.108141
CAC0102	0.508699	0.450645	0.0410499
CAC0103	0.417714	0.419484	0.00125157
CAC0104	0.417531	0.385961	0.0223236
CAC0105	0.414033	0.426821	0.00904284
CAC0106	0.466604	0.470565	0.00280108
CAC0109	0.414926	0.391627	0.016475
CAC0117	0.88106	0.683525	0.139679
CAC0118	0.962903	0.714643	0.175546
CAC0119	1.08352	0.512223	0.403971
CAC0128	0.621671	0.68797	0.0468806
CAC0152	0.737113	0.620744	0.0822854
CAC0158	0.564045	0.434602	0.09153
CAC0167	0.752771	0.651153	0.0718553
CAC0175	0.866175	0.748487	0.0832182
CAC0189	0.658476	0.982283	0.228966
CAC0191	0.886991	0.783013	0.0735236
CAC0200	0.855804	0.675149	0.127743
CAC0207	0.91567	0.801114	0.0810029
CAC0215	0.827879	0.730804	0.068642
CAC0216	0.683676	0.588861	0.0670443
CAC0228	0.702297	0.71925	0.0119881
CAC0245	0.80822	0.583438	0.158945
CAC0246	0.751438	0.644326	0.0757393
CAC0247	0.878777	0.590013	0.204187
CAC0272	0.793264	0.697782	0.0675158
CAC0330	0.504547	0.518435	0.0098202
CAC0331	0.915563	0.748876	0.117865
CAC0337	0.735997	0.617529	0.0837702
CAC0338	0.746234	0.644683	0.0718074
CAC0343	0.660997	0.552195	0.076935
CAC0362	0.643607	0.502512	0.0997687
CAC0369	0.84288	0.791878	0.0360635
CAC0370	0.772459	0.744533	0.0197467
CAC0372	0.829661	0.871121	0.0293168
CAC0373	0.853359	0.73251	0.085453
CAC0378	0.81193	0.694303	0.0831746
CAC0383	0.677649	0.653946	0.0167606
CAC0398	0.713885	0.625752	0.0623192
CAC0401	0.601601	0.48531	0.0822299
CAC0402	0.830358	0.644072	0.131724
CAC0407	0.796829	0.741126	0.0393874
CAC0408	0.738939	0.715741	0.0164035
CAC0412	0.905225	0.800368	0.0741455
CAC0413	0.742148	0.670369	0.0507554
CAC0419	0.847839	0.736762	0.0785437
CAC0421	0.88622	0.70097	0.130991
CAC0430	0.763765	0.627897	0.0960728
CAC0436	0.731126	0.670422	0.0429244
CAC0445	0.686764	0.646581	0.0284136
CAC0447	0.613135	0.706461	0.0659913
CAC0449	0.876677	0.493992	0.270599
CAC0455	0.810104	0.752728	0.0405705
CAC0480	0.561629	0.562051	0.000298611
CAC0481	0.523002	0.631042	0.0763957
CAC0489	0.805429	0.566785	0.168747
CAC0491	0.827574	0.685452	0.100495
CAC0494	0.755194	0.731711	0.0166054
CAC0495	0.497352	0.360517	0.0967575
CAC0496	0.558141	0.498372	0.0422637
CAC0532	0.852563	0.630881	0.156753
CAC0534	0.702556	0.722764	0.014289
CAC0544	0.835036	0.700068	0.095437
CAC0545	0.63641	0.605204	0.0220662
CAC0546	0.331736	0.394315	0.0442498
CAC0553	0.677104	0.829176	0.107532
CAC0559	0.973408	0.727408	0.173948
CAC0570	0.820771	0.561392	0.183408
CAC0574	0.803473	0.637581	0.117303
CAC0579	0.588658	0.647493	0.0416024
CAC0580	0.730415	0.799755	0.049031
CAC0581	0.848979	1.07588	0.160443
CAC0587	1.09119	0.734818	0.251992
CAC0599	0.779884	0.692128	0.0620529
CAC0610	0.796009	0.546338	0.176544
CAC0611	0.82296	0.591942	0.163355
CAC0612	0.710844	0.495184	0.152494
CAC0617	0.769543	0.633406	0.0962632
CAC0625	0.629338	0.521143	0.0765054
CAC0630	0.677356	0.583573	0.0663147
CAC0645	0.759298	0.732007	0.0192975
CAC0658	0.578964	0.711335	0.0936008
CAC0662	0.615345	0.602609	0.00900567
CAC0663	0.577733	0.496742	0.0572695
CAC0664	0.669454	0.868872	0.141009
CAC0665	0.585138	0.601665	0.0116865
CAC0666	0.580541	0.631473	0.036014
CAC0675	0.826609	0.709701	0.0826664
CAC0677	0.818279	0.698775	0.0845022
CAC0687	0.601206	0.769985	0.119344
CAC0688	0.791127	0.791715	0.000415758
CAC0700	0.808698	0.604459	0.144419
CAC0702	0.507689	0.504145	0.00250594
CAC0703	0.44457	0.351432	0.0658586
CAC0704	0.519343	0.344142	0.123885
CAC0705	0.46598	0.308534	0.111332
CAC0716	0.748717	0.729657	0.0134775
CAC0727	0.855186	0.690513	0.116441
CAC0730	0.845788	0.689888	0.110239
CAC0749	0.697843	0.633693	0.0453612
CAC0751	0.654019	0.722962	0.0487499
CAC0752	0.629043	0.603576	0.0180074
CAC0753	0.726921	0.585055	0.100315
CAC0760	0.666803	0.708608	0.0295605
CAC0761	0.604684	0.575614	0.0205557
CAC0782	0.800698	0.597348	0.143791
CAC0783	0.708037	0.696204	0.00836666
CAC0784	0.811778	0.66354	0.10482
CAC0785	0.789267	0.603766	0.131169
CAC0788	1.09961	0.372167	0.514379
CAC0789	1.04556	0.31891	0.513819
CAC0790	0.73331	0.37852	0.250874
CAC0791	0.813744	0.476005	0.238818
CAC0802	0.764583	0.608296	0.110512
CAC0806	0.858288	0.824237	0.0240777
CAC0807	0.599549	0.739641	0.0990601
CAC0808	0.716443	0.609567	0.0755728
CAC0809	0.807478	0.76376	0.0309139
CAC0846	0.629477	0.512698	0.082575
CAC0865	0.75818	0.697809	0.0426885
CAC0872	0.704413	0.654518	0.0352812
CAC0873	0.93424	0.640344	0.207816
CAC0874	0.683304	0.563106	0.0849928
CAC0878	0.42587	0.328321	0.0689769
CAC0879	0.410248	0.273706	0.0965495
CAC0880	0.438523	0.331757	0.0754946
CAC0883	0.654627	0.580637	0.0523188
CAC0891	0.807739	0.820624	0.00911121
CAC0927	0.885755	0.827749	0.0410162
CAC0928	0.717372	0.609421	0.0763328
CAC0929	0.405555	0.404978	0.000407788
CAC0930	0.466301	0.521568	0.0390791
CAC0931	0.594626	0.58996	0.0033
CAC0932	0.346176	0.399255	0.0375325
CAC0933	0.190792	0.323208	0.0936323
CAC0947	0.663637	0.664123	0.000343937
CAC0962	0.773211	0.605719	0.118435
CAC0963	0.723683	0.552577	0.12099
CAC0964	0.561717	0.433208	0.0908697
CAC0965	0.842571	0.506063	0.237947
CAC0991	0.749571	0.679482	0.0495606
CAC0998	0.748466	0.805779	0.0405262
CAC1000	0.619994	0.622693	0.0019079
CAC1018	0.876597	0.611784	0.187251
CAC1021	0.672915	0.639087	0.0239199
CAC1044	0.673216	0.620191	0.037495
CAC1054	0.817161	0.55528	0.185178
CAC1058	0.859424	0.772463	0.0614902
CAC1061	0.797296	0.615639	0.128451
CAC1062	0.733015	0.755675	0.0160231
CAC1066	0.686993	0.562083	0.0883247
CAC1082	0.774044	0.609581	0.116293
CAC1087	0.85243	0.717075	0.0957103
CAC1088	0.435106	0.344866	0.0638093
CAC1089	0.600469	0.609625	0.00647409
CAC1101	0.580175	0.603306	0.0163567
CAC1121	0.857122	0.660932	0.138728
CAC1198	0.727421	0.732444	0.00355248
CAC1201	0.713431	0.54278	0.120669
CAC1215	0.711311	0.559543	0.107316
CAC1217	0.800063	0.727979	0.0509712
CAC1219	0.879898	0.760644	0.0843254
CAC1227	0.915581	0.701853	0.151128
CAC1230	0.771901	0.734473	0.0264655
CAC1236	0.884111	0.635903	0.17551
CAC1237	0.758513	0.718008	0.0286413
CAC1238	0.620776	0.574704	0.0325774
CAC1239	0.779355	0.766719	0.00893474
CAC1241	0.86185	0.640214	0.156721
CAC1246	0.633111	0.595678	0.0264692
CAC1247	0.834861	0.678958	0.11024
CAC1250	0.769418	0.643411	0.0890999
CAC1251	0.627049	0.574969	0.0368263
CAC1252	0.841301	0.666558	0.123562
CAC1253	0.77127	0.697779	0.051966
CAC1254	0.599796	0.611582	0.00833396
CAC1255	0.608721	0.586141	0.0159661
CAC1256	0.532652	0.505969	0.0188676
CAC1257	0.676329	0.463995	0.150143
CAC1258	0.761465	0.573111	0.133186
CAC1260	0.474434	0.40649	0.0480439
CAC1261	0.55547	0.42311	0.0935926
CAC1268	0.759344	0.648974	0.0780432
CAC1269	0.809751	0.695138	0.0810433
CAC1274	0.76868	0.418938	0.247305
CAC1275	0.829246	0.602186	0.160556
CAC1288	0.802594	0.61688	0.131319
CAC1289	0.6234	0.705228	0.0578613
CAC1290	0.773693	0.688327	0.0603627
CAC1291	0.715282	0.757398	0.0297809
CAC1299	0.69575	0.706201	0.00738997
CAC1300	0.654603	0.866854	0.150084
CAC1311	0.766744	0.685323	0.0575738
CAC1319	0.851618	0.718095	0.0944154
CAC1322	0.714869	0.584526	0.092167
CAC1323	0.731148	0.557753	0.122609
CAC1330	0.723677	0.520382	0.143751
CAC1336	0.910209	0.848171	0.0438675
CAC1341	0.878037	0.7972	0.0571606
CAC1343	0.836449	0.702875	0.0944507
CAC1354	0.416463	0.345236	0.050365
CAC1363	0.530657	0.639628	0.077054
CAC1365	0.469112	0.300305	0.119365
CAC1366	0.470893	0.348454	0.0865775
CAC1367	0.677599	0.69312	0.0109751
CAC1368	0.53615	0.525116	0.00780207
CAC1369	0.596452	0.582315	0.00999647
CAC1370	0.527758	0.578368	0.0357867
CAC1371	0.558821	0.627187	0.0483417
CAC1372	0.608107	0.626456	0.0129749
CAC1373	0.717939	0.750632	0.0231172
CAC1374	0.729639	0.64561	0.0594174
CAC1375	0.691227	0.571307	0.0847964
CAC1376	0.495971	0.412386	0.0591035
CAC1377	0.651237	0.549733	0.0717745
CAC1378	0.668846	0.620068	0.0344913
CAC1379	0.684611	0.597772	0.0614047
CAC1380	0.902449	0.777883	0.0880817
CAC1382	0.720731	0.645491	0.0532023
CAC1383	0.765009	0.740211	0.0175347
CAC1385	0.73097	0.543048	0.132881
CAC1397	0.832061	0.849409	0.0122669
CAC1398	0.739021	0.890619	0.107196
CAC1402	0.827073	0.70004	0.0898261
CAC1403	0.816828	0.604449	0.150174
CAC1408	0.8275	0.784911	0.0301154
CAC1417	0.774503	0.84784	0.0518569
CAC1425	0.880169	0.833254	0.0331739
CAC1431	0.834797	0.727584	0.0758116
CAC1434	0.716766	0.702273	0.0102476
CAC1435	0.487811	0.395058	0.0655857
CAC1438	0.671795	0.703629	0.0225101
CAC1439	0.801489	0.662706	0.0981347
CAC1441	0.565041	0.570496	0.00385751
CAC1445	0.669587	0.487339	0.128869
CAC1448	0.739674	0.577674	0.114551
CAC1457	0.923082	0.417043	0.357824
CAC1458	0.773205	0.349114	0.299878
CAC1459	0.91795	0.434978	0.341513
CAC1460	0.843395	0.451271	0.277274
CAC1461	0.665946	0.319344	0.245085
CAC1462	1.04984	0.511589	0.380602
CAC1475	0.708698	0.681018	0.0195725
CAC1484	0.718466	0.647526	0.0501621
CAC1505	0.788714	0.711233	0.0547872
CAC1514	0.6439	0.49663	0.104136
CAC1522	0.611834	0.45483	0.111019
CAC1524	0.883805	0.674804	0.147786
CAC1537	0.807485	0.627808	0.127051
CAC1538	0.740502	0.65878	0.0577861
CAC1542	0.733642	0.607748	0.0890204
CAC1547	0.588919	0.443759	0.102644
CAC1548	0.594479	0.425835	0.11925
CAC1570	0.601798	0.380803	0.156267
CAC1571	0.686232	0.445984	0.169881
CAC1572	0.868186	0.639751	0.161528
CAC1579	0.606874	0.645653	0.027421
CAC1593	0.653609	0.473335	0.127473
CAC1595	0.501387	0.347087	0.109107
CAC1611	0.545609	0.351537	0.137229
CAC1612	0.679747	0.557859	0.0861879
CAC1613	0.759726	0.618128	0.100125
CAC1628	0.735235	0.720516	0.0104078
CAC1661	0.80875	0.654293	0.109217
CAC1672	0.81451	0.851992	0.0265032
CAC1674	0.787338	0.73915	0.0340739
CAC1689	0.785559	0.651008	0.0951421
CAC1690	0.632521	0.578925	0.0378985
CAC1691	0.690354	0.659666	0.0216998
CAC1692	0.486213	0.539382	0.0375964
CAC1710	0.647365	0.760223	0.0798021
CAC1711	0.574648	0.581055	0.00453066
CAC1712	0.709156	0.601631	0.0760319
CAC1713	0.761325	0.788727	0.0193759
CAC1717	0.736431	0.725179	0.00795611
CAC1718	0.763618	0.734083	0.0208841
CAC1719	0.647373	0.797234	0.105968
CAC1721	0.864694	0.824707	0.0282755
CAC1727	0.678652	0.747565	0.0487287
CAC1731	0.647509	0.57778	0.049306
CAC1732	0.731727	0.702911	0.0203759
CAC1735	0.856514	0.845453	0.00782142
CAC1737	0.59255	0.645382	0.0373573
CAC1741	0.785969	0.8219	0.0254072
CAC1743	0.765108	0.833007	0.0480116
CAC1744	0.660794	0.477902	0.129324
CAC1745	0.544423	0.365954	0.126197
CAC1746	0.606854	0.347942	0.183078
CAC1747	0.637923	0.497992	0.0989462
CAC1748	0.609993	0.56622	0.0309525
CAC1750	0.52359	0.794103	0.191282
CAC1752	0.610283	0.529057	0.0574356
CAC1754	0.904325	0.66647	0.168189
CAC1758	0.903894	0.614572	0.204582
CAC1759	0.672357	0.447868	0.158738
CAC1769	0.911566	0.754748	0.110887
CAC1785	0.520691	0.580442	0.0422497
CAC1787	0.778435	0.612661	0.117219
CAC1798	0.712391	0.740786	0.0200787
CAC1800	0.618443	0.620444	0.00141549
CAC1801	0.628061	0.799583	0.121284
CAC1817	0.593892	0.683184	0.0631386
CAC1831	0.725574	0.562768	0.115121
CAC1833	0.807682	0.652501	0.109729
CAC1851	0.685175	0.725422	0.0284591
CAC1855	0.772732	0.650164	0.0866684
CAC1856	0.674626	0.637809	0.0260336
CAC1859	0.508155	0.697696	0.134026
CAC1860	0.745103	0.761775	0.0117889
CAC1864	0.829354	0.727281	0.0721771
CAC1866	0.675749	0.698629	0.0161788
CAC1867	0.7531	0.733727	0.0136993
CAC1868	0.624999	0.517196	0.0762279
CAC1870	0.717783	0.671473	0.0327468
CAC1877	0.907499	0.697949	0.148174
CAC1910	0.771606	0.745984	0.0181177
CAC1919	0.747883	0.57509	0.122183
CAC1926	0.689373	0.488923	0.14174
CAC1929	0.884579	0.73023	0.109141
CAC1930	0.723675	0.59812	0.0887811
CAC1940	0.776251	0.64745	0.0910759
CAC1941	0.803988	0.748467	0.0392596
CAC1942	0.713777	0.628425	0.0603534
CAC1943	0.797061	0.591463	0.14538
CAC1944	0.739626	0.770555	0.0218701
CAC1945	0.746681	0.644724	0.0720947
CAC1947	0.7746	0.653889	0.0853554
CAC1953	0.824757	0.559682	0.187436
CAC1955	0.926212	0.808896	0.0829544
CAC1961	0.794087	0.657716	0.0964289
CAC1962	0.844775	0.62661	0.154266
CAC1968	0.79984	0.536152	0.186456
CAC1971	0.849768	0.674912	0.123642
CAC1973	0.978207	0.704605	0.193465
CAC1975	0.744139	0.766292	0.0156645
CAC1981	0.875282	0.830426	0.031718
CAC2031	0.65308	0.576448	0.0541872
CAC2035	0.53101	0.592346	0.0433711
CAC2036	0.701872	0.673137	0.0203188
CAC2076	0.588203	0.740527	0.107709
CAC2081	0.597819	0.669074	0.050385
CAC2084	0.787777	0.816369	0.0202176
CAC2099	0.789759	0.620921	0.119387
CAC2107	0.880667	0.823301	0.0405637
CAC2109	0.838207	0.768365	0.0493855
CAC2110	0.699836	0.692821	0.00496018
CAC2112	0.653377	0.577802	0.0534389
CAC2113	0.511391	0.531641	0.0143189
CAC2132	0.568608	0.634275	0.0464337
CAC2135	0.818122	0.734968	0.0587989
CAC2146	0.605596	0.585071	0.0145133
CAC2159	0.810386	0.829879	0.0137838
CAC2163	0.617332	0.771497	0.109011
CAC2180	0.817223	0.540849	0.195426
CAC2228	0.60367	0.719351	0.0817985
CAC2230	0.701125	0.587115	0.0806176
CAC2231	0.853347	0.688973	0.11623
CAC2234	0.489809	0.493502	0.00261086
CAC2235	0.630248	0.593349	0.0260915
CAC2236	0.440837	0.450985	0.00717565
CAC2237	0.828047	0.853622	0.0180842
CAC2246	0.836285	0.758722	0.0548451
CAC2248	0.829902	0.632996	0.139233
CAC2250	0.747293	0.584515	0.115102
CAC2256	0.728789	0.613791	0.081316
CAC2259	0.470586	0.633616	0.11528
CAC2268	0.759117	0.611692	0.104245
CAC2288	0.72749	0.723633	0.00272726
CAC2295	0.852805	0.69983	0.10817
CAC2299	0.729303	0.755632	0.0186168
CAC2302	0.89503	0.70655	0.133275
CAC2303	1.0399	0.755326	0.201222
CAC2308	0.57065	0.780647	0.148491
CAC2312	0.788187	0.808306	0.0142265
CAC2313	0.821182	0.901586	0.0568538
CAC2314	0.765126	0.888117	0.0869675
CAC2319	0.680583	0.822241	0.100167
CAC2320	0.773058	0.817433	0.0313777
CAC2326	0.550193	0.370874	0.126798
CAC2328	0.716234	0.784502	0.0482725
CAC2342	0.997985	0.775972	0.156987
CAC2354	0.800577	0.850626	0.0353903
CAC2362	0.74119	0.615084	0.0891702
CAC2367	0.364772	0.385992	0.0150046
CAC2368	0.686747	0.464895	0.156873
CAC2369	0.309599	0.178104	0.0929808
CAC2372	0.817592	0.770483	0.0333113
CAC2383	0.942317	0.677813	0.187032
CAC2392	0.766248	0.734586	0.0223881
CAC2393	0.592742	0.501847	0.0642723
CAC2396	0.759044	0.627321	0.0931423
CAC2397	0.656534	0.595192	0.0433753
CAC2398	0.806301	0.873868	0.0477771
CAC2399	0.815082	0.686713	0.0907707
CAC2401	0.625477	0.518501	0.0756435
CAC2417	0.772027	0.671844	0.0708402
CAC2423	0.673361	0.642701	0.0216803
CAC2436	0.766328	0.621793	0.102202
CAC2454	0.808496	0.758108	0.0356302
CAC2455	0.843224	0.72492	0.0836534
CAC2456	0.962257	0.674325	0.203599
CAC2457	0.750995	0.592869	0.111812
CAC2458	0.697192	0.564394	0.0939029
CAC2459	0.572041	0.516377	0.0393604
CAC2463	0.772899	0.621817	0.106831
CAC2464	0.662871	0.582262	0.0569989
CAC2468	0.797314	0.623128	0.123168
CAC2471	0.666338	0.57051	0.0677605
CAC2477	0.776442	0.756979	0.0137627
CAC2478	0.837427	0.622721	0.15182
CAC2479	0.657425	0.544673	0.0797279
CAC2480	0.731627	0.813479	0.0578781
CAC2481	0.803928	0.843334	0.0278639
CAC2501	0.769261	0.551902	0.153696
CAC2502	0.724425	0.488326	0.166947
CAC2510	0.860226	0.731132	0.0912838
CAC2520	0.667841	0.597248	0.0499164
CAC2536	0.831184	0.598627	0.164443
CAC2538	0.704498	0.629761	0.0528473
CAC2557	0.700266	0.708229	0.00563055
CAC2564	0.779862	0.770966	0.00629035
CAC2565	0.776544	0.539811	0.167395
CAC2567	0.788907	0.703821	0.0601651
CAC2569	0.833339	0.801755	0.0223334
CAC2579	0.858154	0.811095	0.0332752
CAC2584	0.833216	0.668985	0.116129
CAC2593	0.644458	0.422048	0.157268
CAC2594	0.627821	0.540134	0.0620037
CAC2598	0.854652	0.780017	0.0527755
CAC2603	0.457547	0.610588	0.108216
CAC2613	0.807731	0.709609	0.0693825
CAC2618	0.627853	0.637085	0.00652785
CAC2619	0.789442	0.650362	0.0983438
CAC2621	0.833358	0.596275	0.167643
CAC2622	0.809742	0.710442	0.0702154
CAC2626	0.704886	0.549168	0.110109
CAC2629	0.609313	0.645979	0.0259266
CAC2630	0.73462	0.653926	0.0570597
CAC2637	0.780106	0.808037	0.0197505
CAC2648	0.653118	0.47015	0.129378
CAC2649	0.300291	0.237662	0.0442857
CAC2650	0.464892	0.56933	0.0738484
CAC2651	0.399452	0.536157	0.0966651
CAC2652	0.553218	0.674865	0.0860171
CAC2653	0.557448	0.981427	0.299799
CAC2670	0.781323	0.732992	0.0341753
CAC2671	0.691873	0.711697	0.0140173
CAC2673	0.702495	0.71588	0.00946495
CAC2685	0.78971	0.773856	0.01121
CAC2692	0.796136	0.79207	0.00287477
CAC2694	0.741357	0.718834	0.0159261
CAC2695	0.739034	0.641129	0.0692291
CAC2706	0.785423	0.666911	0.0838008
CAC2713	0.6685	0.670308	0.0012787
CAC2717	0.856905	0.661647	0.138068
CAC2728	0.758112	0.664456	0.0662247
CAC2741	0.938885	0.781516	0.111276
CAC2747	0.63396	0.618595	0.0108645
CAC2748	0.606814	0.545348	0.0434628
CAC2751	0.722097	0.857942	0.0960566
CAC2767	0.78801	0.726263	0.0436612
CAC2769	0.706237	0.529877	0.124705
CAC2770	0.750299	0.458486	0.206343
CAC2771	0.674854	0.510999	0.115863
CAC2791	0.690694	0.519045	0.121374
CAC2793	0.88797	0.820646	0.0476055
CAC2794	0.897502	0.848293	0.0347957
CAC2795	0.567618	0.706316	0.0980742
CAC2796	0.721169	0.662898	0.0412035
CAC2797	0.832752	0.833191	0.000310278
CAC2798	0.646728	0.511885	0.095349
CAC2799	0.825044	0.668043	0.111017
CAC2801	0.756146	0.746074	0.00712219
CAC2811	0.839907	0.808531	0.0221859
CAC2823	0.840746	0.832066	0.00613814
CAC2825	0.763427	0.767361	0.00278119
CAC2829	0.561659	0.554343	0.00517355
CAC2830	0.6992	0.57495	0.0878583
CAC2833	0.664089	0.580592	0.0590411
CAC2834	0.816643	0.675542	0.0997733
CAC2836	0.821696	0.834651	0.0091601
CAC2838	0.612742	0.455238	0.111372
CAC2839	0.4613	0.337089	0.0878306
CAC2840	0.427159	0.295538	0.0930701
CAC2842	0.694556	0.594147	0.0710002
CAC2855	0.673609	0.636804	0.0260244
CAC2857	0.657894	0.599744	0.0411184
CAC2874	0.613421	0.450407	0.115268
CAC2875	0.55426	0.391118	0.115359
CAC2876	0.581287	0.468164	0.0799906
CAC2877	0.667679	0.514181	0.108539
CAC2878	0.466278	0.383729	0.0583709
CAC2885	0.623736	0.73004	0.0751678
CAC2892	0.476736	0.335372	0.0999596
CAC2894	0.630444	0.706204	0.0535709
CAC2895	0.757186	0.717741	0.0278918
CAC2913	0.690148	0.628214	0.0437941
CAC2914	0.676319	0.683422	0.00502286
CAC2916	0.520719	0.486186	0.0244187
CAC2929	0.757004	0.666494	0.0640004
CAC2933	0.608059	0.502645	0.074539
CAC2935	0.670693	0.535904	0.0953099
CAC2936	0.690454	0.433712	0.181544
CAC2938	0.825543	0.682079	0.101444
CAC2943	0.838678	0.728062	0.0782174
CAC2954	0.91031	0.794652	0.0817823
CAC2958	0.802702	0.719804	0.0586176
CAC2968	0.779932	0.636269	0.101585
CAC2969	0.790106	0.559822	0.162835
CAC2978	0.504101	0.520793	0.011803
CAC2979	0.705973	0.613579	0.0653325
CAC2980	0.608976	0.637359	0.0200704
CAC2989	0.828053	0.754352	0.0521146
CAC3002	0.869193	0.78515	0.059427
CAC3007	0.449215	0.428559	0.0146058
CAC3009	0.977054	0.751505	0.159488
CAC3010	0.422772	0.365511	0.04049
CAC3021	0.788815	0.699909	0.0628659
CAC3026	0.793398	0.706765	0.0612584
CAC3027	0.755294	0.738773	0.0116827
CAC3034	0.536935	0.446858	0.0636941
CAC3043	0.66524	0.753867	0.0626686
CAC3049	0.725628	0.633697	0.065005
CAC3053	0.884003	0.830706	0.0376865
CAC3060	0.916737	0.744721	0.121634
CAC3061	0.678588	0.618899	0.0422066
CAC3062	0.823303	0.571377	0.178138
CAC3067	0.797096	0.657881	0.0984399
CAC3073	0.869414	0.838866	0.0216005
CAC3079	0.79734	0.660236	0.0969472
CAC3090	0.745107	0.665101	0.0565727
CAC3092	0.676982	0.527375	0.105788
CAC3093	0.791168	0.587354	0.144118
CAC3094	0.703281	0.488802	0.151659
CAC3095	0.523376	0.297443	0.159758
CAC3096	0.586897	0.337186	0.176572
CAC3097	0.792461	0.687049	0.0745377
CAC3098	0.809612	0.518973	0.205513
CAC3099	0.699889	0.507548	0.136005
CAC3100	0.833162	0.700755	0.0936257
CAC3107	0.761884	0.69152	0.0497543
CAC3108	0.876034	0.673006	0.143562
CAC3115	0.762932	0.682545	0.056842
CAC3116	0.854893	0.77791	0.0544348
CAC3117	0.789917	0.647422	0.10076
CAC3118	0.721175	0.523261	0.139946
CAC3119	0.681288	0.53545	0.103123
CAC3120	0.588483	0.499062	0.06323
CAC3123	0.75621	0.687815	0.048362
CAC3124	0.726016	0.677535	0.0342817
CAC3125	0.737498	0.704127	0.0235966
CAC3126	0.804229	0.690764	0.0802317
CAC3127	0.830204	0.70748	0.086779
CAC3128	0.687009	0.524549	0.114877
CAC3129	0.747946	0.554302	0.136927
CAC3130	0.720382	0.593867	0.0894593
CAC3133	0.831571	0.711341	0.0850155
CAC3134	0.788191	0.526034	0.185373
CAC3141	0.803187	0.523923	0.197469
CAC3143	0.886305	0.65808	0.161379
CAC3144	0.640225	0.532455	0.0762045
CAC3145	0.643668	0.5235	0.0849719
CAC3146	0.678864	0.527481	0.107044
CAC3153	0.640005	0.668072	0.0198462
CAC3164	0.716827	0.663996	0.037357
CAC3166	0.845982	0.62077	0.159249
CAC3167	0.726773	0.666489	0.042627
CAC3179	0.18151	0.337633	0.110395
CAC3180	0.172059	0.350725	0.126336
CAC3181	0.232852	0.564197	0.234296
CAC3182	0.235005	0.532431	0.210312
CAC3183	0.393841	0.645438	0.177906
CAC3193	0.925712	0.537341	0.274619
CAC3199	0.535797	0.415417	0.0851213
CAC3200	0.565488	0.597651	0.022743
CAC3203	0.71937	0.755113	0.0252743
CAC3210	0.729233	0.689537	0.028069
CAC3221	0.711022	0.523878	0.132331
CAC3222	0.752503	0.651474	0.0714384
CAC3227	0.63714	0.340433	0.209803
CAC3232	0.802077	0.871211	0.0488851
CAC3244	1.05104	0.772981	0.196617
CAC3245	0.935083	0.710926	0.158503
CAC3255	0.638217	0.582688	0.039265
CAC3258	0.773404	0.717636	0.0394341
CAC3265	0.85488	0.700519	0.109149
CAC3266	0.66128	0.631625	0.0209696
CAC3267	0.884885	0.664332	0.155955
CAC3268	0.829639	0.697888	0.093162
CAC3271	0.713342	0.65667	0.0400732
CAC3276	0.557194	0.611023	0.0380631
CAC3277	0.615692	0.613298	0.00169281
CAC3281	0.742041	0.625375	0.0824956
CAC3282	0.577333	0.459765	0.0831327
CAC3283	0.370629	0.345469	0.0177909
CAC3287	0.74349	0.781483	0.0268653
CAC3302	0.909671	0.761959	0.104448
CAC3305	0.805105	0.656575	0.105026
CAC3309	0.804864	0.794502	0.00732743
CAC3311	0.920175	0.683526	0.167336
CAC3324	0.79309	0.62817	0.116616
CAC3331	0.9893	0.56135	0.302607
CAC3333	0.679229	0.393934	0.201734
CAC3362	0.909448	0.566587	0.242439
CAC3378	0.809491	0.681173	0.0907347
CAC3381	0.205084	0.199464	0.00397435
CAC3382	0.45133	0.35326	0.0693466
CAC3394	0.853315	0.582969	0.191164
CAC3421	0.884242	0.785173	0.0700527
CAC3427	0.725489	0.522838	0.143296
CAC3445	0.737442	0.572807	0.116414
CAC3446	0.721107	0.686234	0.024659
CAC3456	1.00149	0.624788	0.266366
CAC3458	0.865067	0.698499	0.117782
CAC3486	0.515531	0.523897	0.0059153
CAC3489	0.936793	0.787443	0.105606
CAC3511	0.906334	0.717141	0.13378
CAC3532	0.785982	0.830757	0.0316604
CAC3534	0.75568	0.623714	0.0933146
CAC3539	0.735719	0.57696	0.11226
CAC3540	0.943507	0.81061	0.0939722
CAC3548	0.755597	0.689401	0.0468078
CAC3593	0.844757	0.616667	0.161284
CAC3595	0.786158	0.760491	0.0181495
CAC3614	0.705839	0.974396	0.189899
CAC3645	0.806265	0.638045	0.11895
CAC3647	0.380545	0.456134	0.0534498
CAC3648	0.684499	0.599597	0.0600348
CAC3661	0.580834	0.536359	0.0314485
CAC3662	0.718053	0.601927	0.0821134
CAC3665	0.617788	0.602965	0.0104813
CAC3666	0.709053	0.769871	0.0430051
CAC3667	0.715594	0.716334	0.000523026
CAC3677	0.821478	0.687789	0.094533
CAC3679	0.554117	0.637798	0.0591715
CAC3681	0.651929	0.744706	0.065603
CAC3682	0.786813	0.765671	0.0149494
CAC3715	0.867484	0.681895	0.131231
CAC3716	0.808426	0.832297	0.016879
CAC3717	0.651456	0.623976	0.0194313
CAC3721	0.791195	0.715003	0.0538754
CAC3722	0.813375	0.691546	0.0861463
CAC3723	0.791503	0.536716	0.180161
CAC3724	0.734131	0.516232	0.154078
CAC3725	0.678276	0.635677	0.0301224
CAC3727	0.839101	0.646051	0.136507
CAC3730	0.886551	0.724254	0.114761
CAC3736	0.800465	0.730051	0.0497907
CAC3737	0.777758	0.836937	0.0418458
CAC3738	0.726381	0.76529	0.0275129
CAC3739	0.847517	0.74094	0.0753608
CAP0042	0.892775	0.794953	0.0691701
CAP0049	0.854352	0.782504	0.0508043
CAP0055	0.700488	0.71202	0.008154
CAP0099	0.905887	0.814532	0.0645974
CAP0111	0.84079	0.732565	0.0765262
CAP0131	0.763023	0.606202	0.110889
CAP0148	0.717502	0.904829	0.13246
CAC0007	1.79952	1.91907	0.0845403
CAC0013	1.38479	1.75872	0.264415
CAC0014	1.27695	2.74955	1.04128
CAC0015	1.31316	2.2012	0.627941
CAC0016	1.29317	1.84707	0.391668
CAC0017	1.48604	2.21481	0.515318
CAC0018	1.46563	2.08089	0.435054
CAC0019	1.50281	1.80335	0.212513
CAC0022	1.1924	1.54838	0.251717
CAC0032	1.19918	1.45981	0.184295
CAC0033	1.69364	1.80768	0.0806404
CAC0034	1.39006	1.54698	0.11096
CAC0052	1.92754	2.24002	0.22096
CAC0054	2.09278	2.93902	0.59838
CAC0057	1.31428	2.04945	0.519843
CAC0058	1.23129	1.67179	0.311486
CAC0059	1.28972	2.02271	0.518302
CAC0063	1.44234	2.01456	0.40462
CAC0064	1.26541	1.60201	0.238016
CAC0068	1.14172	1.53904	0.280948
CAC0070	1.4104	1.45549	0.0318885
CAC0086	1.66268	1.99856	0.237504
CAC0092	1.47209	1.39207	0.0565811
CAC0138	1.4026	1.79167	0.27511
CAC0139	1.3968	1.87317	0.336846
CAC0140	1.61007	1.77087	0.113705
CAC0141	1.32972	1.72515	0.279613
CAC0144	1.4846	1.5419	0.0405176
CAC0146	1.40911	1.42001	0.00770951
CAC0147	1.49021	1.5169	0.0188757
CAC0160	1.48214	1.59983	0.0832227
CAC0162	2.80641	3.28883	0.341121
CAC0174	1.76249	1.71225	0.0355207
CAC0182	1.51545	1.38593	0.0915881
CAC0184	1.60239	1.45914	0.101287
CAC0185	1.66155	1.54876	0.079758
CAC0186	1.63814	2.30902	0.474384
CAC0190	1.2032	1.75428	0.389677
CAC0193	1.63237	1.80001	0.11854
CAC0194	1.39389	1.76415	0.261818
CAC0195	1.28632	1.50305	0.153248
CAC0196	1.12155	1.39839	0.195755
CAC0197	2.15188	1.69284	0.324591
CAC0198	2.36071	1.58126	0.551155
CAC0199	1.99836	1.89888	0.0703367
CAC0201	1.38475	1.71167	0.23117
CAC0205	1.66207	1.7818	0.0846581
CAC0221	1.60153	1.66048	0.0416823
CAC0222	1.63178	1.69587	0.0453205
CAC0229	1.21282	1.60182	0.275068
CAC0230	1.45786	1.92209	0.328262
CAC0235	1.81027	2.16618	0.251666
CAC0252	2.01034	1.81761	0.136279
CAC0264	1.23512	1.37625	0.0997946
CAC0266	1.28855	1.28492	0.00256517
CAC0268	1.93263	1.89076	0.02961
CAC0269	1.96323	1.93731	0.0183306
CAC0270	1.91071	2.11129	0.141828
CAC0273	2.07334	2.05876	0.0103161
CAC0274	1.55444	1.75361	0.140838
CAC0281	1.82119	2.22028	0.282193
CAC0285	1.97572	2.13685	0.113934
CAC0288	1.71861	2.34226	0.440982
CAC0292	1.24552	1.56753	0.227699
CAC0294	1.26537	1.49096	0.159511
CAC0305	1.47137	1.34565	0.0888981
CAC0312	1.97445	2.06269	0.0624008
CAC0313	1.90269	2.44224	0.381518
CAC0314	1.28767	1.45836	0.120695
CAC0315	1.6487	1.6987	0.0353595
CAC0324	2.00291	2.36455	0.255721
CAC0325	2.35559	2.69539	0.240276
CAC0326	1.73479	2.01295	0.196688
CAC0328	1.55736	1.86317	0.216244
CAC0352	1.28798	1.616	0.231942
CAC0353	1.37159	1.63456	0.185952
CAC0375	1.89183	2.50745	0.435312
CAC0381	1.4738	1.82563	0.248783
CAC0382	1.44871	1.57947	0.0924666
CAC0394	1.65445	2.01832	0.25729
CAC0395	1.80146	2.012	0.148868
CAC0396	1.41828	1.37882	0.0279001
CAC0397	2.47645	6.46108	2.81756
CAC0418	1.62516	1.33724	0.203586
CAC0433	1.5215	1.54922	0.0196004
CAC0434	1.56612	1.5637	0.0017129
CAC0435	2.25994	2.50439	0.17285
CAC0438	1.74588	1.63584	0.077811
CAC0439	1.24037	1.51882	0.196894
CAC0456	2.09705	2.66453	0.401269
CAC0457	1.89711	2.42646	0.374303
CAC0471	1.36621	1.52463	0.112025
CAC0472	1.50082	1.77784	0.195882
CAC0476	1.45464	1.47817	0.0166425
CAC0502	1.83998	1.93363	0.0662206
CAC0503	1.4677	1.44207	0.0181288
CAC0516	1.21548	1.56899	0.249974
CAC0518	1.58448	1.17958	0.28631
CAC0522	1.4693	1.78953	0.226439
CAC0542	1.38028	1.49545	0.0814351
CAC0548	2.02709	1.78051	0.174359
CAC0549	1.55067	1.89158	0.241057
CAC0551	1.2877	1.43613	0.104961
CAC0555	1.9429	2.33077	0.274266
CAC0558	2.07141	1.67243	0.282123
CAC0560	1.57571	1.27751	0.210866
CAC0562	1.50787	1.41755	0.0638592
CAC0563	1.37944	1.43751	0.0410632
CAC0568	1.53279	1.60627	0.0519565
CAC0572	1.49218	1.38662	0.0746375
CAC0578	1.14095	2.24811	0.782878
CAC0589	1.48012	1.51924	0.0276663
CAC0600	1.43079	1.41559	0.0107486
CAC0641	1.58877	1.84044	0.177959
CAC0646	1.77337	1.90741	0.0947811
CAC0647	1.55771	1.73788	0.127405
CAC0648	1.69933	1.88961	0.134549
CAC0650	1.47426	1.91868	0.314255
CAC0669	1.78914	1.50642	0.199917
CAC0673	1.17565	1.86324	0.486199
CAC0690	1.64012	1.40474	0.16644
CAC0692	1.7732	1.53621	0.167577
CAC0695	1.74318	1.69145	0.036583
CAC0701	1.34337	1.44049	0.068678
CAC0709	1.92508	2.15482	0.162446
CAC0713	1.77392	1.95795	0.130133
CAC0746	1.38976	1.46318	0.051919
CAC0755	1.43179	2.14651	0.505382
CAC0756	1.72637	1.92203	0.138349
CAC0764	1.39131	1.52098	0.0916842
CAC0765	3.52745	2.64679	0.622719
CAC0766	3.16506	3.29959	0.0951278
CAC0767	2.35339	2.04891	0.215296
CAC0768	1.58936	1.59919	0.00694881
CAC0771	2.16098	1.98063	0.127522
CAC0772	2.0226	2.05889	0.0256602
CAC0774	2.2507	2.08588	0.116541
CAC0775	2.54626	2.82729	0.198721
CAC0776	2.10163	2.92235	0.580336
CAC0777	2.00818	1.65815	0.247513
CAC0815	2.66556	3.28919	0.440968
CAC0823	1.21416	1.56893	0.250863
CAC0827	1.74091	2.26259	0.36888
CAC0834	1.61601	2.01346	0.281041
CAC0835	1.18569	1.31316	0.0901329
CAC0843	1.69063	1.88693	0.138812
CAC0844	1.45427	1.81019	0.251675
CAC0847	1.50017	1.69449	0.137401
CAC0848	1.49793	1.56467	0.0471952
CAC0850	1.6098	2.07685	0.330258
CAC0851	1.79882	2.29256	0.349129
CAC0853	1.81253	2.20565	0.277974
CAC0871	1.32218	1.73969	0.295222
CAC0876	1.34043	1.70989	0.261249
CAC0877	1.72805	2.33375	0.428296
CAC0884	1.30522	1.49197	0.13205
CAC0889	1.39327	1.65753	0.186855
CAC0892	1.6695	1.59564	0.0522282
CAC0895	1.77101	1.79879	0.0196431
CAC0899	2.43859	1.51215	0.655095
CAC0900	1.7393	1.89342	0.108981
CAC0902	1.74673	2.56845	0.581046
CAC0903	1.57353	2.06822	0.349795
CAC0909	1.13366	1.51545	0.269967
CAC0920	1.40507	1.65197	0.174582
CAC0935	1.59767	0.942414	0.463335
CAC0937	2.20191	1.50196	0.494935
CAC0938	1.7569	1.10082	0.46392
CAC0939	1.88959	1.74056	0.105378
CAC0940	2.23633	1.87569	0.255013
CAC0941	1.84486	1.47614	0.260722
CAC0943	1.90946	1.31312	0.421672
CAC0944	1.46742	1.57713	0.0775766
CAC0948	1.13145	1.67482	0.384217
CAC0949	1.31759	1.68855	0.262305
CAC0951	1.46797	1.60542	0.0971903
CAC0952	1.84702	2.40727	0.396156
CAC0953	1.63307	2.29173	0.465747
CAC0954	1.65183	1.86027	0.147389
CAC0957	1.54317	1.77072	0.160902
CAC0958	1.64148	2.13744	0.350698
CAC0959	1.32942	1.56172	0.164259
CAC0980	2.25748	3.17761	0.650633
CAC0981	2.00253	3.09337	0.771336
CAC0987	1.34518	2.27555	0.65787
CAC0990	1.67371	1.2443	0.303641
CAC0993	1.22307	1.33125	0.0764979
CAC0994	1.44881	1.40587	0.0303647
CAC0995	1.4536	1.52511	0.0505694
CAC1001	1.44079	1.48191	0.0290796
CAC1004	1.3371	1.46466	0.0902009
CAC1010	1.6787	1.73241	0.0379774
CAC1016	1.27438	1.35135	0.0544256
CAC1023	1.74143	2.23563	0.349452
CAC1024	1.72476	2.18978	0.32882
CAC1025	1.38209	1.58809	0.14567
CAC1027	1.30882	1.62139	0.221026
CAC1033	1.68627	1.58579	0.0710457
CAC1034	1.69094	1.98635	0.208887
CAC1037	1.56321	2.08021	0.365572
CAC1039	2.09931	2.39913	0.212001
CAC1043	1.57605	2.1043	0.373526
CAC1046	1.37586	1.70022	0.229356
CAC1047	4.78707	7.29081	1.77041
CAC1049	1.56142	1.42551	0.0960992
CAC1050	1.64636	1.7817	0.0956995
CAC1051	1.28894	1.34678	0.0409022
CAC1052	1.41363	1.67622	0.185682
CAC1072	1.32799	1.44496	0.0827097
CAC1073	1.29133	1.67129	0.268674
CAC1074	1.31132	1.64394	0.235196
CAC1078	1.89104	1.74973	0.0999236
CAC1079	1.48737	1.98192	0.349705
CAC1085	1.50906	1.63518	0.0891778
CAC1092	1.68264	1.62311	0.0420968
CAC1096	1.47947	1.78041	0.212792
CAC1102	1.85505	1.68033	0.123549
CAC1104	1.52949	2.53026	0.70765
CAC1105	1.47718	2.70569	0.868692
CAC1106	1.46106	2.65124	0.841581
CAC1107	1.86308	2.54098	0.479347
CAC1108	1.28494	1.69399	0.289242
CAC1110	1.42801	2.20699	0.550823
CAC1118	1.42043	1.73711	0.223927
CAC1126	1.34648	1.95822	0.432563
CAC1127	1.38493	2.558	0.829488
CAC1128	1.39722	2.36342	0.683209
CAC1131	1.47643	2.23554	0.536772
CAC1132	1.37767	2.52555	0.811672
CAC1133	1.31003	2.16266	0.602895
CAC1134	1.61086	2.82782	0.860516
CAC1135	1.10737	2.04958	0.666246
CAC1136	1.29173	2.00897	0.507166
CAC1142	1.16003	1.5584	0.281688
CAC1145	1.27635	1.40725	0.0925584
CAC1149	1.3415	1.55511	0.151051
CAC1155	1.19902	1.61036	0.290855
CAC1162	1.04844	1.46202	0.292444
CAC1171	1.47974	1.76446	0.201331
CAC1172	1.68521	1.80362	0.0837262
CAC1173	1.74779	1.6697	0.0552125
CAC1174	1.43431	1.51631	0.0579783
CAC1177	1.45175	2.69006	0.875618
CAC1179	1.37385	2.02048	0.457238
CAC1180	1.22985	1.7409	0.361368
CAC1181	1.36318	1.83986	0.337061
CAC1182	1.36298	2.21244	0.60066
CAC1183	1.45368	1.87678	0.299174
CAC1197	1.35447	1.31671	0.0266999
CAC1205	1.27182	1.80489	0.376938
CAC1210	1.26881	1.94218	0.476144
CAC1214	1.29094	1.4327	0.100244
CAC1220	1.22371	1.64701	0.299319
CAC1225	1.27601	1.89118	0.434996
CAC1231	1.42043	1.51542	0.0671672
CAC1232	1.52355	1.63503	0.0788248
CAC1267	1.29592	1.34814	0.0369241
CAC1273	1.35746	1.36033	0.00203215
CAC1280	5.78699	6.47869	0.489104
CAC1281	4.65482	4.47027	0.130492
CAC1282	4.58849	5.0295	0.311839
CAC1283	2.20007	1.94233	0.182249
CAC1284	2.3253	2.02242	0.214173
CAC1285	2.00952	1.90403	0.0745911
CAC1286	2.04562	2.07563	0.0212133
CAC1302	1.24943	1.66077	0.290858
CAC1304	1.89317	2.19638	0.2144
CAC1314	1.49732	1.79158	0.208075
CAC1318	1.36997	1.61676	0.174505
CAC1325	2.08136	2.46538	0.271545
CAC1326	1.45733	1.48023	0.0161971
CAC1340	1.91334	2.25564	0.242038
CAC1349	1.52289	1.29422	0.161693
CAC1357	1.19315	1.86241	0.473237
CAC1389	1.52584	1.44424	0.0576986
CAC1390	4.69919	4.56856	0.0923689
CAC1391	4.55208	4.72924	0.125274
CAC1392	3.8551	4.97391	0.79112
CAC1393	4.3305	4.31445	0.0113462
CAC1394	3.77675	5.03577	0.890266
CAC1395	3.01056	3.20329	0.136278
CAC1396	2.09477	2.10237	0.00537875
CAC1405	6.03206	8.79795	1.95578
CAC1451	1.68479	1.93124	0.174263
CAC1456	1.23498	1.76163	0.3724
CAC1467	2.19483	2.62851	0.30666
CAC1468	1.8249	1.6216	0.143753
CAC1481	1.15681	1.33132	0.123395
CAC1491	1.35509	1.4473	0.065197
CAC1492	1.27285	1.51396	0.170493
CAC1494	1.41864	1.4254	0.00477672
CAC1499	1.62658	2.10045	0.335078
CAC1504	1.1797	1.44303	0.186198
CAC1506	1.16518	1.55784	0.277659
CAC1516	1.18985	1.42974	0.169626
CAC1551	2.04398	2.49526	0.319106
CAC1554	1.93027	2.62602	0.491965
CAC1555	1.72952	2.59697	0.613377
CAC1586	1.30154	1.34271	0.0291118
CAC1587	1.54625	1.45757	0.06271
CAC1589	1.43855	1.71003	0.191965
CAC1596	1.24908	1.55126	0.213671
CAC1597	1.33414	1.63232	0.210846
CAC1600	1.45954	1.80979	0.247663
CAC1605	1.55914	2.29293	0.518873
CAC1609	1.28303	1.56922	0.202367
CAC1622	1.38627	1.51708	0.0924947
CAC1625	1.36738	1.55902	0.135508
CAC1634	1.47621	1.80956	0.235714
CAC1636	1.68424	1.8525	0.118981
CAC1651	1.3354	1.46552	0.0920099
CAC1654	1.19618	1.50693	0.21974
CAC1655	2.06365	1.71797	0.244437
CAC1656	2.06701	1.95011	0.082663
CAC1675	1.63474	1.86467	0.162584
CAC1695	1.24531	1.55863	0.221548
CAC1764	1.53464	1.46729	0.0476231
CAC1768	1.53916	1.81485	0.194947
CAC1775	2.06918	2.82221	0.532475
CAC1779	1.26538	1.3873	0.0862062
CAC1780	1.27131	1.48379	0.15025
CAC1782	1.36227	1.73672	0.264778
CAC1812	1.26733	1.85279	0.413983
CAC1813	1.26262	1.48736	0.158911
CAC1816	1.41571	1.56668	0.106752
CAC1822	1.64133	1.33324	0.217849
CAC1826	1.53386	3.17976	1.16383
CAC1830	1.87991	2.70278	0.581859
CAC1832	1.37021	1.47411	0.0734673
CAC1842	2.41142	2.82344	0.291344
CAC1853	1.25402	1.49973	0.173741
CAC1854	1.32375	1.32981	0.00428832
CAC1873	1.29642	1.42817	0.0931663
CAC1894	1.10442	1.4728	0.260482
CAC1911	1.865	1.50507	0.254511
CAC1948	1.45971	1.6788	0.154922
CAC1951	1.3426	1.55768	0.152086
CAC1958	1.78621	1.87152	0.0603247
CAC1993	1.3259	1.60126	0.194711
CAC1999	1.19327	1.67929	0.343666
CAC2004	1.21924	2.04091	0.581012
CAC2006	1.24974	1.69645	0.315872
CAC2009	1.22877	1.84529	0.435947
CAC2010	1.42911	1.94431	0.364303
CAC2012	1.13191	1.74845	0.435961
CAC2013	1.11228	1.66335	0.389663
CAC2014	1.05088	1.67025	0.437956
CAC2016	1.57917	2.18064	0.4253
CAC2017	1.30099	1.64708	0.244727
CAC2018	1.53764	2.28985	0.531896
CAC2040	1.53732	1.59736	0.0424542
CAC2041	1.31452	2.17726	0.610045
CAC2042	1.90428	2.76592	0.609268
CAC2050	1.23594	1.37842	0.100742
CAC2051	1.15288	1.61392	0.326
CAC2079	1.01684	2.16182	0.80962
CAC2111	1.25924	1.25736	0.00133085
CAC2138	1.50588	1.35512	0.106602
CAC2151	1.43417	1.91803	0.342138
CAC2152	1.22574	1.56054	0.236741
CAC2156	1.30432	1.43235	0.0905318
CAC2188	1.29899	1.37175	0.0514459
CAC2197	1.52946	1.83636	0.217009
CAC2198	1.30526	1.54931	0.172572
CAC2200	1.33747	1.66896	0.234398
CAC2206	1.38247	1.86882	0.343897
CAC2207	1.24294	1.51752	0.194156
CAC2209	1.23801	1.65631	0.295784
CAC2210	1.37343	1.8776	0.356501
CAC2211	1.31498	1.6543	0.239933
CAC2212	1.43312	1.5295	0.0681543
CAC2213	1.34194	1.66861	0.230988
CAC2214	1.38964	1.62563	0.166875
CAC2219	1.22283	1.74144	0.366707
CAC2238	1.44203	1.90173	0.325051
CAC2239	1.3848	1.57081	0.131529
CAC2252	2.57694	3.81092	0.872558
CAC2260	1.38354	1.98005	0.421799
CAC2293	2.69944	3.19334	0.349238
CAC2301	1.65992	1.7571	0.0687113
CAC2332	1.90658	2.25725	0.24796
CAC2334	1.33631	1.33313	0.0022486
CAC2335	1.51342	1.59091	0.0547926
CAC2355	1.7232	1.55166	0.121301
CAC2356	1.87401	1.66756	0.145979
CAC2357	1.66821	1.42639	0.170994
CAC2374	1.29884	1.32516	0.0186068
CAC2375	1.26588	1.36684	0.0713852
CAC2377	1.27	1.49051	0.155923
CAC2378	1.45926	1.7403	0.198726
CAC2380	1.29684	1.43595	0.0983627
CAC2385	1.90959	1.70181	0.146923
CAC2403	1.57987	1.76227	0.128971
CAC2404	1.39238	1.98441	0.418627
CAC2405	1.47682	1.8274	0.2479
CAC2408	1.22103	1.39955	0.126228
CAC2427	1.79124	1.72579	0.04628
CAC2429	1.61851	1.81799	0.14105
CAC2433	1.74765	1.99858	0.17743
CAC2434	1.25165	1.46621	0.151721
CAC2440	1.16879	1.53677	0.260201
CAC2443	1.42283	1.71439	0.206165
CAC2444	1.32355	1.27289	0.0358195
CAC2445	2.41789	2.90512	0.344526
CAC2446	2.92672	3.67559	0.529535
CAC2450	2.07856	2.29757	0.154867
CAC2473	1.87592	1.70604	0.120118
CAC2474	1.6906	1.61981	0.0500528
CAC2475	1.69121	1.44624	0.173216
CAC2484	1.29741	1.35088	0.037808
CAC2491	1.28276	1.38175	0.0700001
CAC2496	1.44178	1.19897	0.171695
CAC2504	1.88612	1.59217	0.207854
CAC2505	1.47878	1.60103	0.0864403
CAC2507	1.48467	1.57301	0.0624672
CAC2509	1.27609	1.44893	0.122216
CAC2518	1.75906	1.50974	0.176296
CAC2542	1.41131	1.23637	0.123706
CAC2543	1.38945	1.43749	0.0339693
CAC2544	1.54134	1.49384	0.0335855
CAC2546	1.15604	1.54504	0.275069
CAC2552	1.64708	1.20821	0.310328
CAC2553	1.78147	1.67111	0.0780343
CAC2570	1.50384	1.52741	0.0166613
CAC2577	1.26197	1.76571	0.356196
CAC2578	1.48718	1.58962	0.0724375
CAC2580	1.60663	2.24284	0.449869
CAC2601	1.49116	1.35222	0.0982432
CAC2602	1.3645	2.00112	0.45016
CAC2608	2.6553	2.80916	0.108796
CAC2612	2.24767	1.69244	0.392604
CAC2620	1.17838	1.48853	0.219305
CAC2639	1.30203	1.6097	0.217556
CAC2640	1.55352	1.61458	0.0431816
CAC2659	2.05191	2.2095	0.111434
CAC2663	2.26714	3.00398	0.521027
CAC2677	1.43193	1.39615	0.0252976
CAC2678	1.76496	1.9116	0.103692
CAC2681	4.36716	4.13501	0.164156
CAC2682	1.8596	1.30547	0.391829
CAC2683	1.86419	1.38095	0.341698
CAC2687	1.47546	1.74024	0.187224
CAC2688	1.474	1.77802	0.214972
CAC2689	1.09561	1.46931	0.26424
CAC2693	2.09906	1.83991	0.183249
CAC2696	1.28269	1.51357	0.163255
CAC2700	1.59133	1.65336	0.0438607
CAC2701	1.6147	1.77976	0.11672
CAC2702	1.49387	1.3832	0.0782515
CAC2703	4.23036	4.0461	0.130289
CAC2704	3.82688	2.63397	0.843515
CAC2705	1.76081	1.70562	0.0390231
CAC2708	1.69529	1.56339	0.0932687
CAC2710	1.36679	1.32628	0.0286474
CAC2711	1.38507	1.67624	0.205884
CAC2715	1.46825	2.0113	0.38399
CAC2724	1.37198	1.54547	0.122674
CAC2725	1.40967	1.72414	0.222363
CAC2730	1.42178	1.3063	0.0816546
CAC2749	1.45808	1.64737	0.133851
CAC2756	1.6025	1.87684	0.193985
CAC2774	2.04366	2.12772	0.0594378
CAC2784	1.84862	2.032	0.129672
CAC2785	2.05186	2.18214	0.0921189
CAC2786	1.48247	1.51415	0.0224031
CAC2807	1.38357	1.639	0.180617
CAC2808	1.23197	1.39201	0.113168
CAC2810	4.36268	4.73518	0.263393
CAC2832	1.52534	1.44156	0.0592456
CAC2844	1.25729	1.40223	0.102486
CAC2847	1.32248	1.39805	0.053439
CAC2849	3.68314	5.08894	0.994052
CAC2850	3.59133	3.96301	0.262814
CAC2853	1.17154	1.33804	0.11773
CAC2864	1.55627	1.46011	0.0679969
CAC2865	1.55478	1.8482	0.207479
CAC2867	1.25392	1.55647	0.213941
CAC2868	1.22177	1.79177	0.403047
CAC2869	1.2857	1.60479	0.225633
CAC2870	1.20069	1.63036	0.303825
CAC2873	1.58068	1.31124	0.190525
CAC2891	2.41367	2.36944	0.0312738
CAC2897	1.67508	1.59606	0.0558754
CAC2907	1.37842	1.35265	0.0182214
CAC2918	1.51762	1.45238	0.046129
CAC2920	1.17995	1.56796	0.274366
CAC2925	1.27777	1.52359	0.173818
CAC2927	1.71323	2.04244	0.232788
CAC2928	2.26563	2.04705	0.154557
CAC2948	1.38277	1.34542	0.0264081
CAC2961	1.70599	1.72886	0.0161717
CAC2962	1.46333	1.62598	0.115005
CAC2975	1.83393	2.35215	0.366437
CAC2988	1.64512	1.32363	0.227332
CAC2991	2.56738	3.21822	0.460212
CAC2994	1.30522	1.57032	0.18746
CAC2995	1.03494	1.55095	0.364873
CAC2996	1.31104	1.57534	0.186888
CAC2998	1.62875	1.72496	0.0680332
CAC2999	1.34388	1.42055	0.0542161
CAC3001	1.74227	1.9019	0.112871
CAC3005	1.33363	1.44884	0.0814696
CAC3006	1.4744	2.20266	0.514962
CAC3016	1.13671	1.64582	0.359995
CAC3036	1.51901	2.51378	0.703412
CAC3037	1.53141	1.47532	0.039658
CAC3038	1.47947	1.29781	0.128453
CAC3047	1.25461	1.39612	0.100068
CAC3075	1.39449	1.30684	0.0619785
CAC3083	1.50888	1.26906	0.169578
CAC3086	1.64215	1.6983	0.0397035
CAC3088	1.53936	1.7583	0.154809
CAC3159	1.25934	1.94655	0.485931
CAC3173	1.36176	1.4138	0.0367953
CAC3174	1.58467	1.37809	0.14607
CAC3184	1.35501	1.71599	0.255257
CAC3185	1.27858	1.55115	0.192742
CAC3186	1.3607	1.49943	0.0980945
CAC3187	2.80636	2.6944	0.0791668
CAC3188	3.67356	3.16405	0.360276
CAC3189	20.1144	25.3759	3.72046
CAC3190	18.9493	26.8211	5.56619
CAC3191	12.6264	18.0189	3.81305
CAC3192	14.5866	23.3866	6.22255
CAC3205	1.27606	1.26899	0.00499825
CAC3206	1.35165	1.22883	0.0868485
CAC3207	1.38117	1.40873	0.0194885
CAC3226	1.53965	1.17927	0.254827
CAC3228	1.80952	1.40084	0.288986
CAC3229	1.46807	1.86444	0.280272
CAC3230	1.58336	1.40394	0.12687
CAC3231	1.4357	1.31804	0.0832016
CAC3251	1.69699	2.07536	0.267548
CAC3256	1.52808	1.93084	0.284799
CAC3263	1.76282	1.3527	0.289995
CAC3273	2.55757	3.25878	0.495828
CAC3279	1.395	1.4937	0.0697848
CAC3280	1.89671	1.9929	0.0680153
CAC3289	1.97405	1.87147	0.0725351
CAC3290	2.14466	2.30136	0.110801
CAC3291	1.86636	1.67531	0.135093
CAC3294	1.44007	1.47911	0.0276035
CAC3295	2.66285	2.23664	0.301376
CAC3299	1.64324	1.4858	0.111331
CAC3314	1.97379	1.34829	0.442299
CAC3315	4.4557	4.99485	0.381236
CAC3317	1.93427	1.72664	0.146816
CAC3319	3.16672	3.27298	0.0751389
CAC3320	2.53194	2.94882	0.294779
CAC3321	1.73362	1.51234	0.156473
CAC3322	2.056	1.85119	0.144821
CAC3341	1.44207	1.44761	0.00392154
CAC3342	1.52955	1.53549	0.00420523
CAC3343	1.40005	1.456	0.0395573
CAC3344	1.65918	1.93118	0.192332
CAC3345	2.08187	1.84224	0.169443
CAC3346	1.47906	1.54131	0.0440187
CAC3352	1.53107	1.78326	0.178327
CAC3354	1.37564	1.44837	0.0514294
CAC3359	1.76801	1.54823	0.15541
CAC3360	2.51153	3.02921	0.366051
CAC3392	2.07099	1.53769	0.377095
CAC3400	1.44203	1.5371	0.0672304
CAC3401	1.39548	1.3498	0.0322946
CAC3403	1.42695	1.41692	0.00709285
CAC3404	1.34134	1.62161	0.198185
CAC3406	1.42904	1.29681	0.0935068
CAC3417	1.49865	2.72487	0.86707
CAC3418	1.56601	1.76018	0.137304
CAC3419	1.92726	2.50138	0.405961
CAC3424	1.63968	1.80688	0.118227
CAC3436	2.01521	1.94877	0.0469805
CAC3437	1.25882	1.75366	0.349907
CAC3438	1.82173	2.01359	0.135669
CAC3465	1.33877	1.36637	0.0195164
CAC3484	1.8968	2.18858	0.206318
CAC3485	2.14067	2.28007	0.0985715
CAC3502	1.41217	1.47925	0.047438
CAC3504	1.73639	1.39528	0.241202
CAC3509	1.39778	1.41281	0.0106275
CAC3510	1.39894	1.52774	0.0910785
CAC3512	1.3474	1.61338	0.188072
CAC3516	1.60982	1.30744	0.213816
CAC3519	1.53682	1.45589	0.0572268
CAC3520	1.6213	1.38972	0.163749
CAC3526	1.83416	2.0475	0.150855
CAC3527	1.74894	1.79165	0.0302027
CAC3528	1.14393	1.5475	0.285373
CAC3541	1.55579	1.59655	0.0288266
CAC3550	1.51275	1.60741	0.0669356
CAC3556	1.22954	1.72567	0.350814
CAC3559	1.53214	1.65063	0.0837858
CAC3561	1.483	1.56625	0.0588634
CAC3562	1.33955	1.35974	0.0142809
CAC3566	1.40649	1.45034	0.0310047
CAC3587	1.74713	2.63401	0.627121
CAC3601	1.3665	1.5152	0.105141
CAC3602	1.51942	1.72925	0.148376
CAC3603	1.05868	2.30782	0.883277
CAC3606	1.80093	1.70349	0.0689019
CAC3607	2.47062	2.61505	0.102127
CAC3611	1.49049	1.83501	0.243614
CAC3612	1.32692	1.4401	0.0800355
CAC3624	2.26497	2.48577	0.156128
CAC3625	1.98154	2.42164	0.311199
CAC3626	1.71177	2.01435	0.213953
CAC3628	1.491	1.40723	0.0592333
CAC3634	1.44431	1.67921	0.166103
CAC3636	1.78824	1.25297	0.378498
CAC3637	1.60744	1.36637	0.170465
CAC3638	1.52488	1.03131	0.349005
CAC3660	1.86658	1.91424	0.0337026
CAC3668	1.44187	1.30526	0.0966008
CAC3676	1.49587	2.31383	0.578386
CAC3683	1.35856	1.32952	0.0205376
CAC3687	1.27816	1.30113	0.0162455
CAC3692	1.21629	1.77207	0.392996
CAC3693	1.28083	1.69554	0.293246
CAC3701	1.27684	2.25462	0.691394
CAC3706	1.98165	2.06082	0.0559813
CAC3707	1.74635	1.91447	0.118882
CAC3708	2.45814	2.76943	0.220119
CAC3709	3.48836	3.36351	0.0882875
CAC3710	3.35544	3.31044	0.0318236
CAC3711	3.51974	3.10984	0.289841
CAC3712	3.88978	3.2561	0.44808
CAC3713	4.99576	3.20913	1.26334
CAC3714	52.3225	68.6483	11.5441
CAC3718	1.11704	1.48263	0.258517
CAP0001	2.24653	2.53052	0.200814
CAP0002	1.55319	1.78181	0.161657
CAP0006	1.44958	1.12085	0.232445
CAP0009	1.2569	1.43646	0.126968
CAP0010	1.3034	1.48919	0.131371
CAP0012	1.41942	1.77529	0.251636
CAP0015	1.50573	1.43794	0.0479367
CAP0016	1.30576	1.27874	0.0191069
CAP0018	1.48899	1.46096	0.0198205
CAP0020	1.52255	1.55381	0.0221071
CAP0022	1.47805	1.41953	0.04138
CAP0023	1.36706	1.52752	0.113463
CAP0024	2.25248	1.86731	0.272358
CAP0025	4.76202	4.23247	0.374448
CAP0026	6.9164	9.10818	1.54983
CAP0027	1.86997	1.50486	0.258176
CAP0031	1.41752	1.41268	0.00342233
CAP0032	1.26836	1.36985	0.0717674
CAP0035	17.4044	27.8534	7.38853
CAP0036	2.45898	2.21549	0.172177
CAP0037	1.70966	1.81192	0.0723099
CAP0040	1.30669	1.78884	0.34093
CAP0044	1.54802	1.58727	0.0277594
CAP0045	2.05714	2.20808	0.106733
CAP0051	1.47503	1.59653	0.0859133
CAP0053	1.70879	1.95481	0.173967
CAP0054	1.76887	1.79019	0.0150805
CAP0057	1.3683	1.44202	0.0521287
CAP0059	1.44257	1.42172	0.0147454
CAP0062	1.50879	1.72372	0.151981
CAP0066	1.38896	1.79123	0.28445
CAP0068	1.47002	2.14944	0.480428
CAP0070	1.36885	1.49193	0.0870318
CAP0077	2.67473	2.3241	0.24793
CAP0078	2.21649	2.13403	0.0583041
CAP0079	1.8186	2.18711	0.260573
CAP0080	1.399	1.5991	0.141487
CAP0081	1.42762	1.79436	0.259324
CAP0082	1.5009	1.84859	0.24585
CAP0083	1.28677	1.48228	0.138253
CAP0084	2.20543	2.3399	0.095082
CAP0085	1.26549	1.74216	0.337062
CAP0087	1.75052	1.4346	0.223393
CAP0088	2.36487	1.91445	0.318498
CAP0093	1.42898	1.5919	0.115206
CAP0094	1.37117	1.53205	0.11376
CAP0095	1.37556	1.50291	0.0900482
CAP0098	1.76365	2.13184	0.260345
CAP0100	2.20297	1.73662	0.329761
CAP0101	2.01709	1.8786	0.0979234
CAP0102	1.83735	1.89419	0.0401968
CAP0103	1.46713	1.41415	0.0374619
CAP0104	1.54063	1.48052	0.0425003
CAP0105	1.35354	1.44591	0.0653201
CAP0108	1.68663	1.65581	0.0217889
CAP0133	1.25811	1.59455	0.237903
CAP0135	1.35782	1.89715	0.381369
CAP0136	1.43608	2.2379	0.566972
CAP0137	1.49003	2.2151	0.512703
CAP0138	1.5234	1.64011	0.0825237
CAP0139	1.48185	2.05993	0.408769
CAP0149	1.4156	1.34288	0.0514208
CAP0150	1.54003	2.04108	0.354301
CAP0151	1.2922	1.74818	0.322421
CAP0152	1.75414	2.76884	0.7175
CAP0153	1.24439	1.43472	0.134584
CAP0154	1.39267	1.43156	0.0275013
CAP0156	1.43861	1.49052	0.036702
CAP0160	1.65055	1.79262	0.100457
CAP0161	1.73908	1.70946	0.0209514
CAP0162	8.19407	12.909	3.33393
CAP0163	7.07144	12.2924	3.6918
CAP0164	9.79625	17.1569	5.20474
CAP0165	2.7674	2.67407	0.0659994
CAP0166	2.15187	2.51246	0.254975
CAP0167	2.22954	2.59727	0.260023
CAP0173	1.62155	1.97418	0.249349
CAP0174	1.87313	2.5202	0.45755
CAP0176	1.54065	1.51181	0.0203942
CAP0177	1.70811	1.8925	0.130379
CAP0178	1.36733	1.6342	0.188706
CAC0108	0.39823	0.56626	0.118815
CAC0110	0.384873	0.405735	0.0147516
CAC0593	1.4848	0.913689	0.403835
CAC0974	1.88612	1.41418	0.333712
CAC2390	2.32069	2.49028	0.119917
			11.5441
