# Supplementary material for: Transcription factors and genetic circuits orchestrating the complex, multilayered response of Clostridium acetobutylicum to butanol and butyrate stress
Source: BMC Syst Biol. 2013 Nov 6;7:120. doi: 10.1186/1752-0509-7-120 (PMC3828012; doi:10.1186/1752-0509-7-120)
Supplement: Additional file 3 — Detailed information for the 164 significantly differentially expressed transcriptional regulators. [file 1752-0509-7-120-S3.xlsx]

## Sheet: legend
Table S2. The 164 significantly differentially expressed transcription regulators (TRs) under either butanol or butyrate stress. The TR identification and family classifications are based on three methods: P2TF(1), DBD(2) and ProTF(3).
Column D . Classification of the differential expression categories of the 164 TRs. 01_BB_ : the expression changes are the same for BuOH and BA, i.e. both up or down; 02_BB_: the expression changes are opposite for BuOH and BA, e.g., BuOH up but BA down; 03_BB_: for one stress, the change is non-significant, whereas for the other stress it is up or down; 04_BB_: genes are bimodally regulated for…
Column E - G. The TR identification and family classification for the 164 TRs. 0_0_ : based on the P2TF method for TF family classification. _TR_: transcriptional regulators _OCS_: one component systems _RR_: response regulators _SF_: sigma factor 1_ : based on the DBD method for DNA-binding domain identification. 2_ : based on the ProTF method for family classification.
References. 1. Ortet, P., De Luca, G., Whitworth, D. E., and Barakat, M. (2012) P2TF: a comprehensive resource for analysis of prokaryotic transcription factors, BMC Genomics 13, 628. 2. Charoensawan, V., Wilson, D., and Teichmann, S. A. (2010) Genomic repertoires of DNA-binding transcription factors across the tree of life, Nucleic Acids Res 38, 7364-7377. 3. Bai, J., Wang, J., Xue, F., Li, J., …

## Sheet: content
Gene_OLN	GeneName	Note	Expression_category	TF_method (P2TF)	TF_method (DBD)	TF_method (ProTF)
CA_C0144	sfsA		01_BB_0_up_up	0_0_TR_SfsA	1_DBD	2_SfsA
CA_C0197	-		01_BB_0_up_up	0_0_TR_MarR	1_DBD	2_MarR
CA_C0231	-	may be fruR, for Fructose_utilization	01_BB_0_up_up	0_0_TR_DeoR	1_DBD	2_DeoR
CA_C0382	levR		01_BB_0_up_up	0_0_OCS_Prd
CA_C1043	-		01_BB_0_up_up	0_0_OCS_Xre		2_HTH_3
CA_C1280	hrcA		01_BB_0_up_up	0_0_TR_HrcA	1_DBD	2_HrcA
CA_C1340	araR		01_BB_0_up_up	0_0_OCS_GntR	1_DBD	2_GntR
CA_C1406	-	NB: not TF! BglG family antiterminator. Target for CcpA;	01_BB_0_up_up	0_0_TR_Prd
CA_C1451	-		01_BB_0_up_up	0_0_OCS_AraC	1_DBD	2_AraC
CA_C1467	-		01_BB_0_up_up	0_0_TR_MarR	1_DBD	2_AsnC
CA_C1469	-		01_BB_0_up_up	0_0_TR_DtxR	1_DBD	2_DtxR
CA_C1695	sigE		01_BB_0_up_up	0_0_SF_Ecf
CA_C1696	sigG		01_BB_0_up_up	0_0_SF_RpoD
CA_C2242	-	a potential TF involved in heavy metal resistence	01_BB_0_up_up	0_0_TR_ArsR	1_DBD	2_AarsR
CA_C2552	-		01_BB_0_up_up	0_0_TR_Xre	1_DBD	2_HTH_3
CA_C3192	ctsR		01_BB_0_up_up	0_0_TR_CtsR	1_DBD	2_CtsR
CA_C3406	-		01_BB_0_up_up	0_0_TR_MarR	1_DBD	2_MarR
CA_P0031	hlyU		01_BB_0_up_up	0_0_TR_ArsR		2_AarsR
CA_P0087	-		01_BB_0_up_up	0_0_TR_TetR		2_TetR
CA_P0103	arsR	it is likely arsR	01_BB_0_up_up	0_0_TR_ArsR		2_AarsR
CA_P0108	-		01_BB_0_up_up	0_0_TR_PadR
CA_P0178	-		01_BB_0_up_up	0_0_TR_MerR		2_MerR
CA_C0310	abrB		01_BB_1_dn_dn	0_0_TR_AbrB	1_DBD	2_SpoVT,AbrB
CA_C0627	-		01_BB_1_dn_dn	0_0_TR_MarR	1_DBD	2_MarR
CA_C2259	-		01_BB_1_dn_dn	0_0_TR_Unclassified
CA_C3166	-		01_BB_1_dn_dn	0_0_SF_Unclassified
CA_C3271	-		01_BB_1_dn_dn	0_0_TR_TetR	1_DBD	2_TetR
CA_C3283	-		01_BB_1_dn_dn	0_0_TR_MarR	1_DBD	2_MarR
CA_C3338	-		01_BB_1_dn_dn	0_0_TR_HxlR	1_DBD	2_HxlR
CA_C3646	-		01_BB_1_dn_dn	0_0_TR_Xre	1_DBD	2_HTH_3
CA_C3647	abrB		01_BB_1_dn_dn	0_0_TR_AbrB	1_DBD	2_SpoVT,AbrB
CA_C0191	-		02_BB_0_up_dn	0_0_OCS_RpiR	1_DBD	2_RpiR
CA_C0559	-		02_BB_0_up_dn	0_0_TR_MarR	1_DBD	2_MarR
CA_C0599	-		02_BB_0_up_dn	0_0_TR_GntR	1_DBD	2_GntR
CA_C0865	-		02_BB_0_up_dn	0_0_RR_NarL	1_DBD	2_GerE
CA_C0933	xylR	CAC3673 is more likely to be the real xylR, according to a recently publised paper.	02_BB_0_up_dn		1_DBD
CA_C1032	-		02_BB_0_up_dn	0_0_TR_FeoC	1_DBD
CA_C1689	sigK		02_BB_0_up_dn	0_0_SF_Ecf
CA_C2268	-	may be csoR for copper resistance, and CAC3656 may also be csoR;	02_BB_0_up_dn	0_0_TR_CsoR
CA_C2471	-		02_BB_0_up_dn	0_0_TR_TetR	1_DBD	2_TetR
CA_C2833	-		02_BB_0_up_dn			2_Fis
CA_C3324	-		02_BB_0_up_dn	0_0_TR_Xre	1_DBD	2_HTH_3
CA_C3639	-		02_BB_0_up_dn	0_0_TR_Xre	1_DBD	2_HTH_3
CA_C0186	-		02_BB_1_dn_up	0_0_TR_Xre		2_HTH_3
CA_C0324	-		02_BB_1_dn_up	0_0_OCS_Xre		2_HTH_3
CA_C0876	-		02_BB_1_dn_up	0_0_TR_MarR	1_DBD	2_MarR
CA_C0881	-		02_BB_1_dn_up		1_DBD
CA_C1675	-	CAC1675 is likely IscR for iron-sulfur assembly. less likely to be CymR.	02_BB_1_dn_up	0_0_TR_Rrf2	1_DBD	2_Rrf2
CA_C1698	nrdR	it is NrdR; an SP entry. Negatively regulates transcription of bacterial ribonucleotide reductase nrd genes and operons by binding to NrdR-boxes	02_BB_1_dn_up	0_0_TR_NrdR
CA_C2546	-		02_BB_1_dn_up	0_0_TR_GntR	1_DBD	2_GntR
CA_C3088	-		02_BB_1_dn_up		1_DBD	2_Fis
CA_C3424	-		02_BB_1_dn_up		1_DBD	2_RpiR
CA_C3485	-		02_BB_1_dn_up	0_0_TR_MarR	1_DBD	2_MarR
CA_C3603	-		02_BB_1_dn_up	0_0_TR_GntR	1_DBD	2_GntR
CA_C3611	-		02_BB_1_dn_up	0_0_OCS_LuxR	1_DBD	2_GerE
CA_P0040	-		02_BB_1_dn_up	0_0_TR_Xre		2_HTH_3
CA_P0100	-		02_BB_1_dn_up	0_0_TR_TetR		2_TetR
CA_C0113	-		03_BB_0_up_na	0_0_TR_DeoR	1_DBD	2_DeoR
CA_C0212	-	may be birA; so does CAC0589. In fact, CAC0212 shows HTH, with better sequence similarity to Bacillus subtilis BirA than gene CAC0589. In B. sub, BirA acts both as a biotin-operon repressor and as the enzyme that synthesizes the corepressor, acetyl-CoA:carbon-dioxide ligase. CAC0589(birA) was not identified as a TF by the 3 methods used, but it falls to expression category of 03_BB_3_na_up (i.e.,…	03_BB_0_up_na	0_0_TR_Unclassified	1_DBD
CA_C0459	-		03_BB_0_up_na		1_DBD	2_Fis
CA_C0524	-		03_BB_0_up_na	0_0_RR_OmpR	1_DBD	2_OmpR
CA_C0531	-	It maybe GlvR (involved in Maltose utilization), meanwhile may be subject to CcpA regulation.	03_BB_0_up_na	0_0_OCS_RpiR	1_DBD	2_RpiR
CA_C0571	-		03_BB_0_up_na	0_0_TR_PadR	1_DBD	2_PadR
CA_C0830	-		03_BB_0_up_na	0_0_RR_OmpR	1_DBD	2_OmpR
CA_C0832	-		03_BB_0_up_na	0_0_TR_PadR	1_DBD	2_PadR
CA_C1552	-		03_BB_0_up_na	0_0_RR_OmpR	1_DBD	2_OmpR
CA_C2052	-		03_BB_0_up_na	0_0_SF_Unclassified
CA_C2116	-		03_BB_0_up_na		1_DBD
CA_C2486	-		03_BB_0_up_na	0_0_TR_MarR	1_DBD	2_MarR
CA_C3224	purR		03_BB_0_up_na	0_0_OCS_PuR	1_DBD
CA_C3349	-		03_BB_0_up_na	0_0_OCS_LysR	1_DBD	2_LysR,TdcR
CA_P0107	-		03_BB_0_up_na	0_0_TR_MerR		2_MerR
CA_C0009	-	may be NiaR for NAD biosynthesis	03_BB_1_dn_na	0_0_TR_Unclassified	1_DBD	2_HTH_11
CA_C0023	-		03_BB_1_dn_na	0_0_OCS_LysR	1_DBD	2_LysR,TdcR
CA_C0550	-		03_BB_1_dn_na	0_0_SF_Unclassified
CA_C0569	sacT		03_BB_1_dn_na	0_0_TR_Prd
CA_C0977	asnC		03_BB_1_dn_na	0_0_TR_ArsR
CA_C1355	-		03_BB_1_dn_na	0_0_TR_Prd
CA_C1463	-		03_BB_1_dn_na	0_0_TR_Xre	1_DBD	2_HTH_3
CA_C1559	-		03_BB_1_dn_na	0_0_TR_Xre	1_DBD	2_HTH_3
CA_C1569	-	may be OhrR, but with limited evidence;	03_BB_1_dn_na	0_0_TR_MarR	1_DBD	2_MarR
CA_C1668	-		03_BB_1_dn_na	0_0_TR_TetR	1_DBD	2_TetR
CA_C1786	codY	NB: it is codY, regulates amino acid metabolism, meanwhile subject to CcpA!	03_BB_1_dn_na	0_0_OCS_CodY	1_DBD	2_CodY
CA_C1850	-		03_BB_1_dn_na	0_0_OCS_RpiR	1_DBD	2_RpiR
CA_C2060	scpB		03_BB_1_dn_na			2_DUF387
CA_C2254	-		03_BB_1_dn_na	0_0_RR_NarL	1_DBD	2_GerE
CA_C2675	-	hisR	03_BB_1_dn_na	0_0_TR_TrpR	1_DBD	2_TrpR
CA_C2773	-		03_BB_1_dn_na	0_0_TR_TetR	1_DBD	2_TetR
CA_C2934	-		03_BB_1_dn_na	0_0_TR_HxlR	1_DBD	2_HxlR
CA_C3236	-		03_BB_1_dn_na		1_DBD	2_Fis
CA_C3413	-		03_BB_1_dn_na	0_0_TR_DtxR	1_DBD	2_MarR
CA_C3487	-		03_BB_1_dn_na	0_0_TR_HxlR	1_DBD	2_HxlR
CA_C3496	-		03_BB_1_dn_na	0_0_TR_HxlR	1_DBD	2_HxlR
CA_C3588	-		03_BB_1_dn_na	0_0_TR_Unclassified
CA_C3649	spoVT		03_BB_1_dn_na	0_0_TR_AbrB	1_DBD	2_SpoVT,AbrB
CA_P0028	-		03_BB_1_dn_na	0_0_TR_TetR		2_TetR
CA_P0127	-		03_BB_1_dn_na	0_0_TR_TetR		2_TetR
CA_C0019	-		03_BB_3_na_up	0_0_TR_TetR	1_DBD	2_TetR
CA_C0032	-		03_BB_3_na_up	0_0_TR_TetR	1_DBD	2_TetR
CA_C0162	-		03_BB_3_na_up	0_0_TR_MarR	1_DBD	2_MarR
CA_C0174	-		03_BB_3_na_up	0_0_RR_NarL	1_DBD	2_GerE
CA_C0195	-		03_BB_3_na_up	0_0_TR_HxlR	1_DBD	2_HxlR
CA_C0201	-		03_BB_3_na_up	0_0_TR_TetR	1_DBD
CA_C0265	-		03_BB_3_na_up	0_0_TR_GntR	1_DBD	2_GntR
CA_C0457	-		03_BB_3_na_up	0_0_TR_TetR	1_DBD	2_TetR
CA_C0549	-		03_BB_3_na_up	0_0_TR_Xre	1_DBD	2_HTH_3
CA_C0766	-	may be NmlR for Carbonyl stress response; evidence may be weak;	03_BB_3_na_up	0_0_TR_MerR	1_DBD	2_MerR
CA_C0768	-		03_BB_3_na_up	0_0_TR_LysR	1_DBD	2_LysR,TdcR
CA_C0884	-	may be hcpR for Nitrosative stress response	03_BB_3_na_up	0_0_OCS_Crp	1_DBD
CA_C0949	-		03_BB_3_na_up	0_0_TR_PadR	1_DBD	2_PadR
CA_C0951	-	more likely to be zur. But also possible to be fur. Sequence is similar to CAC1682 (which has expression category of 01_BB_3_na, i.e. not significantly changed for BuOH and BA)	03_BB_3_na_up	0_0_TR_Fur	1_DBD	2_FUR
CA_C0957	-		03_BB_3_na_up	0_0_TR_Xre	1_DBD	2_HTH_3
CA_C0958	-		03_BB_3_na_up	0_0_TR_Xre		2_HTH_3
CA_C1046	-		03_BB_3_na_up	0_0_OCS_LysR	1_DBD	2_LysR
CA_C1214	-		03_BB_3_na_up	0_0_TR_Xre		2_HTH_3
CA_C1481	-		03_BB_3_na_up	0_0_OCS_LysR	1_DBD	2_LysR,TdcR
CA_C1506	phoP		03_BB_3_na_up	0_0_RR_OmpR	1_DBD	2_OmpR
CA_C1516	-		03_BB_3_na_up	0_0_RR_OmpR	1_DBD	2_OmpR
CA_C1832	lexA		03_BB_3_na_up	0_0_OCS_LexA	1_DBD
CA_C1843	-		03_BB_3_na_up	0_0_TR_Xre	1_DBD	2_HTH_3
CA_C2473	-		03_BB_3_na_up	0_0_TR_Xre	1_DBD	2_HTH_3
CA_C2490	-		03_BB_3_na_up	0_0_TR_Xre
CA_C2608	-		03_BB_3_na_up	0_0_TR_AraC	1_DBD	2_AraC
CA_C2962	-		03_BB_3_na_up	0_0_OCS_LacI	1_DBD	2_LacI
CA_C3037	regA		03_BB_3_na_up	0_0_OCS_LacI	1_DBD	2_LacI
CA_C3345	-		03_BB_3_na_up	0_0_TR_TetR	1_DBD	2_TetR
CA_C3360	-		03_BB_3_na_up	0_0_OCS_LysR	1_DBD	2_LysR,TdcR
CA_C3418	-		03_BB_3_na_up	0_0_TR_MarR	1_DBD	2_MarR
CA_C3438	-	NB: it is likely CopR for Copper_homeostasis	03_BB_3_na_up	0_0_TR_Unclassified	1_DBD
CA_C3502	-		03_BB_3_na_up	0_0_OCS_GntR	1_DBD	2_GntR
CA_C3504	-		03_BB_3_na_up	0_0_TR_TetR	1_DBD	2_TetR
CA_C3509	-		03_BB_3_na_up	0_0_TR_MerR	1_DBD	2_MerR
CA_C3512	-		03_BB_3_na_up	0_0_TR_AraC	1_DBD	2_AraC
CA_C3606	-		03_BB_3_na_up	0_0_TR_TetR	1_DBD	2_TetR
CA_C3687	-		03_BB_3_na_up	0_0_TR_TetR	1_DBD	2_TetR
CA_P0006	-		03_BB_3_na_up	0_0_OCS_GntR		2_GntR
CA_P0024	-		03_BB_3_na_up	0_0_TR_MarR		2_MarR
CA_P0079	thlr		03_BB_3_na_up	0_0_TR_TetR		2_TetR
CA_P0081	-		03_BB_3_na_up	0_0_TR_Unclassified
CA_P0082	crp	NB: crp is involved in Carbon catabolism.	03_BB_3_na_up	0_0_OCS_Crp
CA_P0149	-		03_BB_3_na_up	0_0_TR_Xre		2_HTH_3
CA_P0153	-		03_BB_3_na_up	0_0_TR_PadR		2_PadR
CA_P0167	-		03_BB_3_na_up	0_0_SF_Unclassified
CA_C0093	-		03_BB_4_na_dn	0_0_OCS_LysR	1_DBD	2_LysR,TdcR
CA_C0189	-		03_BB_4_na_dn	0_0_OCS_GntR	1_DBD	2_GntR
CA_C0379	-		03_BB_4_na_dn	0_0_TR_GntR	1_DBD	2_GntR
CA_C0445	-		03_BB_4_na_dn	0_0_TR_LuxR	1_DBD
CA_C1300	rpoD	sigA	03_BB_4_na_dn	0_0_SF_RpoD
CA_C1455	-		03_BB_4_na_dn	0_0_RR_NarL	1_DBD	2_GerE
CA_C1867	-		03_BB_4_na_dn	0_0_TR_Xre	1_DBD	2_HTH_3
CA_C1869	-		03_BB_4_na_dn	0_0_TR_Xre	1_DBD	2_HTH_3
CA_C1941	abrB		03_BB_4_na_dn	0_0_TR_AbrB	1_DBD	2_SpoVT,AbrB
CA_C1947	-		03_BB_4_na_dn	0_0_TR_Xre	1_DBD	2_HTH_3
CA_C2236	-	may be cymR (NB: CA_C1675 is also possible a cymR, but see text for more discussions)	03_BB_4_na_dn	0_0_TR_Rrf2	1_DBD	2_Rrf2
CA_C2397	-		03_BB_4_na_dn		1_DBD
CA_C2713	rex		03_BB_4_na_dn	0_0_TR_Unclassified	1_DBD
CA_C3267	-		03_BB_4_na_dn	0_0_SF_Ecf
CA_C3458	-		03_BB_4_na_dn		1_DBD
CA_C3645	-		03_BB_4_na_dn	0_0_TR_Xre	1_DBD	2_HTH_3
CA_C3656	-	may be csoR, and CAC2268 may also be csoR;	03_BB_4_na_dn	0_0_TR_CsoR
CA_C3677	kdpE		03_BB_4_na_dn	0_0_RR_OmpR	1_DBD	2_OmpR
CA_C3214	-		04_BB_0_up_bi	0_0_TR_AbrB	1_DBD	2_SpoVT,AbrB
CA_C2634	perR		04_BB_1_dn_bi	0_0_TR_Fur	1_DBD	2_FUR
CA_C2306	-	sigF	04_BB_2_bi_up	0_0_SF_RpoD
