# Supplementary material for: Transcription factors and genetic circuits orchestrating the complex, multilayered response of Clostridium acetobutylicum to butanol and butyrate stress
Source: BMC Syst Biol. 2013 Nov 6;7:120. doi: 10.1186/1752-0509-7-120 (PMC3828012; doi:10.1186/1752-0509-7-120)
Supplement: Additional file 4 — Conservation of SRN (transcription factors and their target genes) in 5 Clostridium species. [file 1752-0509-7-120-S4.xlsx]

## Sheet: README
Table S3. The orthologous genes in five Clostridium species, i.e., C. beijerinckii, C. botulinum, C. difficile, C. perfringens, and C. tetani. The operon structure was obtained from DOOR (Database of prOkaryotic OpeRons)*. The 5' upstream sequences to the first genes in operons were retrieved and searched for potential match to the PWM for a given TF defined in this study, using RSAT Matrix Scan …

## Sheet: C.beijerinckii
C. acetobutilicum (Gene Name)	RefSeq ID	UniProt AC	Regulon	Gene Number	Gene Name	strand	Operon ID	TFBS identified	TF
CA_C1283	YP_001307971.1	A6LRN5	01_hrcA	150015717	Cbei_0831	+	323243	n
CA_C2704	YP_001307472.1	A6LQ86	01_hrcA	150015218	Cbei_0328	+	2072917	y
CA_C2703	YP_001307473.1	A6LQ87	01_hrcA	150015219	Cbei_0329	+	2072918	n
CA_C3315	YP_001311226.1	A6M0Z0	01_hrcA	150018972	Cbei_4160	-	2074973	n
CA_C2705	YP_001312019.1	A6M383	01_hrcA	150019765	Cbei_4957	-	2075355	n
CA_C1281	YP_001307969.1	A6LRN3	01_hrcA,02_ctsR	150015715	Cbei_0829	+	323242	y
CA_C1280	YP_001307968.1	A6LRN2	01_hrcA,02_ctsR	150015714	Cbei_0828	+	323242	y	hrcA
CA_C1282	YP_001307970.1	A6LRN4	01_hrcA	150015716	Cbei_0830	+	323243	n
CA_C3192	YP_001307266.1	A6LPN0	02_ctsR	150015012	Cbei_0120	+	323122	y	ctsR
CA_C3191	YP_001307267.1	A6LPN1	02_ctsR	150015013	Cbei_0121	+	323122	y
CA_C3190	YP_001307268.1	A6LPN2	02_ctsR	150015014	Cbei_0122	+	323122	y
CA_C3189	YP_001307269.1	A6LPN3	02_ctsR	150015015	Cbei_0123	+	323122	y
CA_C3188	YP_001307272.1	A6LPN6	02_ctsR	150015018	Cbei_0126	+	2072839	y
CA_C3187	YP_001307273.1	A6LPN7	02_ctsR	150015019	Cbei_0127	+	2072840	n
CA_C3714	YP_001311189.1	A6M0V3	02_ctsR	150018935	Cbei_4123	-	2074952	y
CA_C2737	YP_001308120.1	A6LS34	03_lexA	150015866	Cbei_0980	+	323271	y
CA_C3343	YP_001311488.1	A6M1Q2	03_lexA	150019234	Cbei_4423	+	323847	y
CA_C3344	YP_001311489.1	A6M1Q3	03_lexA	150019235	Cbei_4424	+	323847	y
CA_C0503	YP_001311925.1	A6M2Y9	03_lexA	150019671	Cbei_4863	-	323921	y
CA_C0502	YP_001311926.1	A6M2Z0	03_lexA	150019672	Cbei_4864	-	323921	y
CA_C1815	YP_001308354.1	P42441	03_lexA	150016100	Cbei_1216	+	2073340	y
CA_C1832	YP_001309673.1	A6LWI7	03_lexA	150017419	Cbei_2561	+	2074081	y	lexA
CA_C0509	YP_001311300.1	A6M164	03_lexA	150019046	Cbei_4234	-	2075007	y
CA_C0510	YP_001311920.1	A6M2Y4	03_lexA	150019666	Cbei_4858	-	2075302	y
CA_C0508	YP_001311921.1	A6M2Y5	03_lexA	150019667	Cbei_4859	-	2075303	n
CA_C2074	YP_001308837.1	A6LU51	04_argR	150016583	Cbei_1709	+	323404	n	argR
CA_C0973	YP_001311580.1	A6M1Z4	04_argR	150019326	Cbei_4515	+	323868	y
CA_C0974	YP_001311581.1	A6M1Z5	04_argR	150019327	Cbei_4516	+	323868	y
CA_C2391	YP_001311583.1	A6M1Z7	04_argR	150019329	Cbei_4518	+	323869	n
CA_C2388	YP_001311585.1	A6M1Z9	04_argR	150019331	Cbei_4520	+	323869	n
CA_C2389	YP_001311584.1	A6M1Z8	04_argR	150019330	Cbei_4519	+	323869	n
CA_C2390	YP_001311582.1	A6M1Z6	04_argR	150019328	Cbei_4517	+	323869	n
CA_C0316	YP_001309560.1	A6LW74	04_argR	150017306	Cbei_2446	+	2074007	y
CA_C0935	YP_001308451.1	A6LT15	05_hisR	150016197	Cbei_1315	+	323335	y
CA_C0936	YP_001308452.1	A6LT16	05_hisR	150016198	Cbei_1316	+	323335	y
CA_C0937	YP_001308453.1	A6LT17	05_hisR	150016199	Cbei_1317	+	323336	y
CA_C0940	YP_001308457.1	A6LT21	05_hisR	150016203	Cbei_1321	+	323337	y
CA_C0939	YP_001308456.1	A6LT20	05_hisR	150016202	Cbei_1320	+	323337	y
CA_C0942	YP_001308459.1	A6LT23	05_hisR	150016205	Cbei_1323	+	323337	y
CA_C0941	YP_001308458.1	A6LT22	05_hisR	150016204	Cbei_1322	+	323337	y
CA_C0938	YP_001308455.1	A6LT19	05_hisR	150016201	Cbei_1319	+	323337	y
CA_C0943	YP_001308460.1	A6LT24	05_hisR	150016206	Cbei_1324	+	323337	y
CA_C2675	YP_001307355.1	A6LPW9	05_hisR	150015101	Cbei_0209	+	2072856	y	hisR
CA_C0944	YP_001307676.1	A6LQU0	05_hisR	150015422	Cbei_0532	+	2073028	n
CA_C3031	YP_001308939.1	A6LUF3	05_hisR	150016685	Cbei_1812	+	2073633	n
CA_C0944	YP_001309503.1	A6LW17	05_hisR	150017249	Cbei_2387	+	2073967	y
CA_C0944	YP_001311518.1	A6M1T2	05_hisR	150019264	Cbei_4453	-	2075089	n
CA_C0944	YP_001311708.1	A6M2C2	05_hisR	150019454	Cbei_4644	-	2075184	y
CA_C2710	YP_001307467.1	A6LQ81	06_Rex	150015213	Cbei_0323	+	323157	y
CA_C2709	YP_001307468.1	A6LQ82	06_Rex	150015214	Cbei_0324	+	323157	y
CA_C2712	YP_001307465.1	A6LQ79	06_Rex	150015211	Cbei_0321	+	323157	y
CA_C2711	YP_001307466.1	A6LQ80	06_Rex	150015212	Cbei_0322	+	323157	y
CA_C2868	YP_001307559.1	A6LQH3	06_Rex	150015305	Cbei_0415	+	323176	n
CA_C2866	YP_001307561.1	A6LQH5	06_Rex	150015307	Cbei_0417	+	323176	n
CA_C2865	YP_001307562.1	A6LQH6	06_Rex	150015308	Cbei_0418	+	323176	n
CA_C2867	YP_001307560.1	A6LQH4	06_Rex	150015306	Cbei_0416	+	323176	n
CA_C2869	YP_001307558.1	A6LQH2	06_Rex	150015304	Cbei_0414	+	323176	n
CA_C2864	YP_001307563.1	A6LQH7	06_Rex	150015309	Cbei_0419	+	323176	n
CA_C0709	YP_001307740.1	A6LR04	06_Rex	150015486	Cbei_0597	+	323204	n
CA_C1512	YP_001307922.1	A6LRI6	06_Rex	150015668	Cbei_0782	+	323232	n
CA_C1514	YP_001307924.1	A6LRI8	06_Rex	150015670	Cbei_0784	+	323232	n
CA_C1513	YP_001307923.1	A6LRI7	06_Rex	150015669	Cbei_0783	+	323232	n
CA_C1515	YP_001307925.1	A6LRI9	06_Rex	150015671	Cbei_0785	+	323232	n
CA_C1024	YP_001307933.1	A6LRJ7	06_Rex	150015679	Cbei_0793	+	323234	n
CA_C1023	YP_001307934.1	A6LRJ8	06_Rex	150015680	Cbei_0794	+	323234	n
CA_C1025	YP_001307932.1	A6LRJ6	06_Rex	150015678	Cbei_0792	+	323234	n
CA_C2710	YP_001309160.1	A6LQ81	06_Rex	150016906	Cbei_2036	+	323461	n
CA_C2709	YP_001309161.1	A6LV25	06_Rex	150016907	Cbei_2037	+	323461	n
CA_C2711	YP_001309159.1	A6LV23	06_Rex	150016905	Cbei_2035	+	323461	n
CA_C2712	YP_001309158.1	A6LV22	06_Rex	150016904	Cbei_2034	+	323461	n
CA_P0164	YP_001310905.1	A6M019	06_Rex	150018651	Cbei_3834	+	323744	n
CA_P0163	YP_001310904.1	A6M018	06_Rex	150018650	Cbei_3833	+	323744	n
CA_P0162	YP_001307449.1	A6LQ63	06_Rex	150015195	Cbei_0305	+	2072905	y
CA_C2713	YP_001307464.1	A6LQ78	06_Rex	150015210	Cbei_0320	+	2072913	y	rex
CA_C2873	YP_001307555.1	A6LQG9	06_Rex	150015301	Cbei_0411	+	2072957	y
CA_C2871	YP_001307556.1	A6LQH0	06_Rex	150015302	Cbei_0412	+	2072958	n
CA_C2870	YP_001307557.1	A6LQH1	06_Rex	150015303	Cbei_0413	+	2072959	n
CA_C0267	YP_001308154.1	A6LS68	06_Rex	150015900	Cbei_1014	+	2073272	y
CA_C0827	YP_001309030.1	A6LUP4	06_Rex	150016776	Cbei_1903	-	2073683	y
CA_C0028	YP_001311066.1	A6M0I0	06_Rex	150018812	Cbei_4000	-	2074887	y
CA_C2229	YP_001311384.1	A6M1E8	06_Rex	150019130	Cbei_4318	-	2075031	y
CA_C0391	YP_001307386.1	A6LQ00	07_cymR	150015132	Cbei_0240	+	323143	n
CA_C0390	YP_001307385.1	A6LPZ9	07_cymR	150015131	Cbei_0239	+	323143	n
CA_C0930	YP_001307772.1	A6LR36	07_cymR	150015518	Cbei_0629	+	323210	y
CA_C0931	YP_001307773.1	A6LR37	07_cymR	150015519	Cbei_0630	+	323210	y
CA_C0985	YP_001307780.1	A6LR44	07_cymR	150015526	Cbei_0637	+	323212	y
CA_C0984	YP_001307779.1	A6LR43	07_cymR	150015525	Cbei_0636	+	323212	y
CA_C1675	YP_001308235.1	A6LSE9	07_cymR	150015981	Cbei_1097	+	323290	y	cymR/IscR
CA_C0104	YP_001311255.1	A6M119	07_cymR	150019001	Cbei_4189	-	323803	n
CA_C0105	YP_001311254.1	A6M118	07_cymR	150019000	Cbei_4188	-	323803	n
CA_C0107	YP_001307753.1	A6LR17	07_cymR	150015499	Cbei_0610	+	2073068	y
CA_C0094	YP_001307972.1	A6LRN6	07_cymR	150015718	Cbei_0832	+	2073191	n
CA_C2236	YP_001308876.1	A6LU90	07_cymR	150016622	Cbei_1748	+	2073602	y	cymR
CA_C0093	YP_001310225.1	A6LY39	07_cymR	150017971	Cbei_3133	+	2074376	n
CA_C2235	YP_001311422.1	A6M1I6	07_cymR	150019168	Cbei_4356	-	2075052	y
CA_C0921	YP_001311872.1	A6M2T6	07_cymR	150019618	Cbei_4809	-	2075282	n
CA_C3657	YP_001309399.1	A6LVR3	o8_perR	150017145	Cbei_2282	+	323497	n
CA_C3306	YP_001309789.1	A6LWV3	o8_perR	150017535	Cbei_2680	-	323554	n
CA_C2459	YP_001311108.1	A6M0M2	o8_perR	150018854	Cbei_4042	-	323776	n
CA_C2458	YP_001311107.1	A6M0M1	o8_perR	150018853	Cbei_4041	-	323776	n
CA_C2777	YP_001307271.1	A6LPN5	o8_perR	150015017	Cbei_0125	-	2072838	y
CA_C2778	YP_001307609.1	A6LQM3	o8_perR	150015355	Cbei_0465	+	2072996	y
CA_C0327	YP_001307905.1	A6LRG9	o8_perR	150015651	Cbei_0765	-	2073162	y
CA_C2634	YP_001308472.1	A6LT36	o8_perR	150016218	Cbei_1336	-	2073403	y	perR
CA_C3597	YP_001308550.1	A6LTB4	o8_perR	150016296	Cbei_1416	+	2073442	n
CA_C2778	YP_001309396.1	A6LVR0	o8_perR	150017142	Cbei_2279	+	2073896	n
CA_C3597	YP_001309603.1	A6LWB7	o8_perR	150017349	Cbei_2490	+	2074033	n
CA_C2448	YP_001310114.1	A6LXS8	o8_perR	150017860	Cbei_3019	-	2074313	y
CA_C2450	YP_001310430.1	A6LYP4	o8_perR	150018176	Cbei_3348	+	2074535	y
CA_C2458	YP_001310717.1	A6LZI1	o8_perR	150018463	Cbei_3642	+	2074701	n
CA_C2452	YP_001311385.1	A6M1E9	o8_perR	150019131	Cbei_4319	-	2075032	n
CA_C2449	YP_001311548.1	A6M1W2	o8_perR	150019294	Cbei_4483	-	2075109	n
CA_C3224	YP_001307225.1	A6LPI9	09_purR	150014971	Cbei_0079	+	2072822	n	purR

## Sheet: C.botulinum
C. acetobutilicum (Gene Name)	RefSeq ID	UniProt AC	Regulon	Gene Number	Gene Name	strand	Operon ID	TFBS identified	TF
CA_C1283	YP_001388687.1	A5I639	01_hrcA	153936034	CLC_2854	-	338787	y
CA_C1282	YP_001388688.1	A5I640	01_hrcA	153937016	CLC_2855	-	338787	y
CA_C1281	YP_001388689.1	A5I641	01_hrcA	153937179	CLC_2856	-	338787	y
CA_C1280	YP_001388690.1	A5I642	01_hrcA	153935482	CLC_2857	-	338787	y	hrcA
CA_C2703	YP_001389022.1	A5I723	01_hrcA	153935823	CLC_3240	-	338856	y
CA_C2704	YP_001389023.1	A5I724	01_hrcA	153935387	CLC_3241	-	338856	y
CA_C2705	YP_001389024.1	A5I725	01_hrcA	153934762	CLC_3243	+	2104549	y
CA_C3315	YP_001387785.1	A5I3B0	01_hrcA	153936722	CLC_1931	-	2105473	y
CA_C3190	YP_001389234.1	A5I7N7	02_ctsR	153937148	CLC_3459	-	338895	y
CA_C3189	YP_001389233.1	A5I7N6	02_ctsR	153936468	CLC_3458	-	338895	y
CA_C3192	YP_001389236.1	A5I7N9	02_ctsR	153937768	CLC_3461	-	338895	y	ctsR
CA_C3191	YP_001389235.1	A5I7N8	02_ctsR	153936590	CLC_3460	-	338895	y
CA_C3187	YP_001389231.1	A5I7N4	02_ctsR	153935579	CLC_3456	-	338895	y
CA_C3188	YP_001389232.1	A5I7N5	02_ctsR	153935484	CLC_3457	-	338895	y
CA_C3714	YP_001387559.1	A5I2N2	02_ctsR	153936399	CLC_1703	-	2105323	y
CA_C3714	YP_001386758.1	A5I023	02_ctsR	153937375	CLC_0886	+	2105786	n
CA_C2737	YP_001386430.1	A5HZ16	03_lexA	153937118	CLC_0546	+	338378	n
CA_C0510	YP_001389101.1	A5I7A3	03_lexA	153934775	CLC_3321	-	338870	n
CA_C0508	YP_001389103.1	A5I7A5	03_lexA	153936269	CLC_3323	-	338870	n
CA_C0509	YP_001389102.1	A5I7A4	03_lexA	153936816	CLC_3322	-	338870	n
CA_C0503	YP_001389109.1	A5I7B1	03_lexA	153937739	CLC_3329	-	338872	n
CA_C1832	YP_001387593.1	A5I2R7	03_lexA	153936246	CLC_1737	+	2105248	y	lexA
CA_C1815	YP_001388095.1	A5I4H9	03_lexA	153937504	CLC_2251	-	2105849	y
CA_C2074	YP_001387677.1	A5I302	04_argR	153936006	CLC_1822	-	338592	n	argR
CA_C0974	YP_001388381.1	A5I5A3	04_argR	153937279	CLC_2543	-	338733	y
CA_C0973	YP_001388382.1	A5I5A4	04_argR	153936553	CLC_2544	-	338733	y
CA_C0316	YP_001388305.1	A5I524	04_argR	153934818	CLC_2465	-	2104575	n
CA_C0935	YP_001387456.1	A5I239	05_hisR	153935651	CLC_1596	+	338556	y
CA_C0939	YP_001387460.1	A5I243	05_hisR	153935259	CLC_1600	+	338557	n
CA_C3031	YP_001387462.1	A5I245	05_hisR	153936729	CLC_1602	+	338557	n
CA_C0938	YP_001387459.1	A5I242	05_hisR	153935645	CLC_1599	+	338557	n
CA_C0940	YP_001387461.1	A5I244	05_hisR	153936234	CLC_1601	+	338557	n
CA_C0941	YP_001387463.1	A5I246	05_hisR	153936004	CLC_1603	+	2105137	n
CA_C2675	YP_001388998.1	A5I6Z9	05_hisR	153936911	CLC_3215	-	2105564	y	hisR
CA_C2872	YP_001386108.1	A5HY45	06_Rex	153936404	CLC_0197	+	338316	y
CA_C2871	YP_001386109.1	A5HY46	06_Rex	153936027	CLC_0198	+	338316	y
CA_C2870	YP_001386110.1	A5HY47	06_Rex	153934640	CLC_0199	+	338316	y
CA_C2867	YP_001386113.1	A5HY50	06_Rex	153937693	CLC_0202	+	338317	n
CA_C2869	YP_001386111.1	A5HY48	06_Rex	153934635	CLC_0200	+	338317	n
CA_C2864	YP_001386116.1	A5HY53	06_Rex	153934961	CLC_0205	+	338317	n
CA_C2868	YP_001386112.1	A5HY49	06_Rex	153937337	CLC_0201	+	338317	n
CA_C2865	YP_001386115.1	A5HY52	06_Rex	153935797	CLC_0204	+	338317	n
CA_C2866	YP_001386114.1	A5HY51	06_Rex	153935396	CLC_0203	+	338317	n
CA_C1513	YP_001386881.1	A5I0F0	06_Rex	153934778	CLC_1013	+	338454	n
CA_C1515	YP_001386883.1	A5I0F2	06_Rex	153936257	CLC_1015	+	338454	n
CA_C1512	YP_001386880.1	A5I0E9	06_Rex	153934673	CLC_1012	+	338454	n
CA_C1514	YP_001386882.1	A5I0F1	06_Rex	153937222	CLC_1014	+	338454	n
CA_C1023	YP_001387348.1	A5I1S6	06_Rex	153935688	CLC_1484	-	338535	n
CA_C1025	YP_001387350.1	A5I1S8	06_Rex	153935163	CLC_1486	-	338535	n
CA_C1024	YP_001387349.1	A5I1S7	06_Rex	153937657	CLC_1485	-	338535	n
CA_C0028	YP_001387645.1	A5I2X0	06_Rex	153935257	CLC_1790	-	338587	n
CA_C2711	YP_001388928.1	A5I6S8	06_Rex	153936132	CLC_3109	-	338835	n
CA_C2710	YP_001388927.1	A5I6S7	06_Rex	153936298	CLC_3108	-	338835	n
CA_C0267	YP_001387415.1	A5I1Z6	06_Rex	153935005	CLC_1552	-	2104661	y
CA_C2713	YP_001389030.1	A5I731	06_Rex	153936855	CLC_3248	-	2105535	n	rex
CA_P0035	YP_001386298.1	A5HYN9	06_Rex	153937530	CLC_0403	+	2105860	y
CA_C0930	YP_001386661.1	A5HZR9	07_cymR	153936708	CLC_0782	-	338416	n
CA_C0986	YP_001387005.1	A5I0S8	07_cymR	153935701	CLC_1138	+	338478	n
CA_C0984	YP_001387003.1	A5I0S6	07_cymR	153935513	CLC_1136	+	338478	n
CA_C0985	YP_001387004.1	A5I0S7	07_cymR	153936798	CLC_1137	+	338478	n
CA_C0878	YP_001387090.1	A5I119	07_cymR	153936492	CLC_1223	+	338489	n
CA_C0879	YP_001387304.1	A5I1N4	07_cymR	153934547	CLC_1439	+	338527	n
CA_C0985	YP_001387398.1	A5I1X8	07_cymR	153935344	CLC_1534	+	338547	n
CA_C1675	YP_001388282.1	A5I500	07_cymR	153936580	CLC_2441	-	338719	n	cymR/IscR
CA_C0986	YP_001387006.1	A5I0S9	07_cymR	153934723	CLC_1139	+	2104530	y
CA_C2236	YP_001387088.1	A5I117	07_cymR	153935743	CLC_1221	+	2105017	y	cymR
CA_C0929	YP_001386662.1	A5HZS0	07_cymR	153936062	CLC_0783	-	2105159	n
CA_C1027	YP_001388332.1	A5I551	o8_perR	153934653	CLC_2492	-	2104502	y
CA_C2450	YP_001389058.1	A5I757	o8_perR	153935715	CLC_3278	-	2105002	y
CA_C3306	YP_001386458.1	A5HZ46	o8_perR	153936039	CLC_0575	-	2105149	y
CA_C3597	YP_001388943.1	A5I6U3	o8_perR	153936270	CLC_3124	-	2105259	y
CA_C2777	YP_001387158.1	A5I192	o8_perR	153937512	CLC_1292	+	2105854	y
CA_C3224	YP_001389269.1	A5I7S2	09_purR	153935566	CLC_3525	-	2104928	n	purR

## Sheet: c.difficile
C. acetobutilicum (Gene Name)	RefSeq ID	UniProt AC	Regulon	Gene Number	Gene Name	strand	Operon ID	TFBS identified	TF
CA_C2703	YP_001086664.1	Q18CT5	01_hrcA	126697767	CD0194	+	280841	n
CA_C2705	YP_001087263.1	Q189Y3	01_hrcA	126698366	CD0786	+	280957	n
CA_C3315	YP_001086742.1	Q18D10	01_hrcA	126697845	CD0273	+	1990611	n
CA_C1280	YP_001088977.1	Q182F0	01_hrcA	126700080	CD2463	-	281304	y	hrcA
CA_C1281	YP_001088976.1	Q182F1	01_hrcA	126700079	CD2462	-	281304	y
CA_C3190	YP_001086488.1	Q18CB0	02_ctsR	126697591	CD0025	+	280808	y
CA_C3192	YP_001086486.1	Q18CA8	02_ctsR	126697589	CD0023	+	280808	y	ctsR
CA_C3191	YP_001086487.1	Q18CA7	02_ctsR	126697590	CD0024	+	280808	y
CA_C3187	YP_001086491.1	Q18CB2	02_ctsR	126697594	CD0028	+	280809	n
CA_C3188	YP_001086490.1	Q18CB3	02_ctsR	126697593	CD0027	+	280809	n
CA_C1832	YP_001088437.2	Q187P1	03_lexA	126699540	CD1931	-	1991237	y	lexA
CA_C0509	YP_001087468.1	Q18AI9	03_lexA	126698571	CD0987	+	281000	n
CA_C2737	YP_001087523.1	Q18AP4	03_lexA	126698626	CD1042	+	281012	n
CA_C0509	YP_001086751.1	Q18D19	03_lexA	126697854	CD0282	-	1990618	y
CA_C1815	YP_001087824.1	Q18BJ4	03_lexA	126698927	CD1328	+	1990987	y
CA_C0974	YP_001089013.2	Q182I5	04_argR	126700116	CD2500	-	1991502	n
CA_C2391	YP_001088547.1	Q188A1	04_argR	126699650	CD2033	-	281218	n
CA_C2390	YP_001088548.1	Q188A0	04_argR	126699651	CD2034	-	281218	n
CA_C2388	YP_001088545.1	Q187Z9	04_argR	126699648	CD2031	-	281218	n
CA_C2389	YP_001088546.1	Q188A2	04_argR	126699649	CD2032	-	281218	n
CA_C0316	YP_001088544.1	Q187Z7	04_argR	126699647	CD2030	-	281218	n
CA_C0973	YP_001088291.1	Q186Z6	04_argR	126699394	CD1785	+	1991192	n
CA_C0935	YP_001088048.1	Q18C68	05_hisR	126699151	CD1547	+	281119	y
CA_C0936	YP_001088049.1	Q18C67	05_hisR	126699152	CD1548	+	281119	y
CA_C0938	YP_001088051.1	Q18C69	05_hisR	126699154	CD1550	+	281119	y
CA_C0939	YP_001088052.1	Q18C72	05_hisR	126699155	CD1551	+	281119	y
CA_C0940	YP_001088053.1	Q18C71	05_hisR	126699156	CD1552	+	281119	y
CA_C0941	YP_001088054.1	Q18C74	05_hisR	126699157	CD1553	+	281119	y
CA_C1513	YP_001088747.2	Q185A6	06_Rex	126699850	CD2233	-	281252	y
CA_C2710	YP_001087281.1	Q18A02	06_Rex	126698384	CD0804	+	280962	n
CA_C0015	YP_001087476.1	Q18AJ3	06_Rex	126698579	CD0995	+	281002	y
CA_C2709	YP_001087537.1	Q18AQ5	06_Rex	126698640	CD1056	+	281015	n
CA_C2712	YP_001087538.1	Q18AQ8	06_Rex	126698641	CD1057	+	281015	n
CA_C1512	YP_001088744.1	Q186B7	06_Rex	126699847	CD2230	-	281252	y
CA_C1515	YP_001088746.1	Q185A7	06_Rex	126699849	CD2232	-	281252	y
CA_C1023	YP_001088882.1	Q185P1	06_Rex	126699985	CD2370	-	281281	y
CA_C1024	YP_001088883.1	Q185P0	06_Rex	126699986	CD2371	-	281281	y
CA_C1025	YP_001088884.1	Q185P4	06_Rex	126699987	CD2372	-	281281	y
CA_P0163	YP_001089188.1	Q183B2	06_Rex	126700291	CD2677	+	281353	n
CA_P0164	YP_001089189.1	Q183B1	06_Rex	126700292	CD2678	+	281353	n
CA_C2713	YP_001086640.1	Q18CR5	06_Rex	126697743	CD0171	+	1990583	y	rex
CA_P0162	YP_001086803.1	Q18D77	06_Rex	126697906	CD0334	+	1990632	y
CA_C0827	YP_001086869.1	Q188J1	06_Rex	126697972	CD0403	-	1990646	y
CA_C0014	YP_001087475.1	Q18AJ4	06_Rex	126698578	CD0994	+	1990886	n
CA_C2229	YP_001089193.1	Q183B6	06_Rex	126700296	CD2682	-	1991561	n
CA_C1675	YP_001087772.1	Q18BD8	07_cymR	126698875	CD1278	+	281066	y	cymR/IscR
CA_C0985	YP_001087991.1	Q18C10	07_cymR	126699094	CD1490	+	281106	n
CA_C0984	YP_001087990.1	Q18C09	07_cymR	126699093	CD1489	+	281106	n
CA_C0880	YP_001088687.1	Q185W2	07_cymR	126699790	CD2174	-	281239	n
CA_C0880	YP_001088690.1	Q185W5	07_cymR	126699793	CD2177	-	281240	y
CA_C0093	YP_001086659.1	Q18CS9	07_cymR	126697762	CD0189	-	1990596	n
CA_C0879	YP_001088685.1	Q185W1	07_cymR	126699788	CD2172	-	1991370	n
CA_C0094	YP_001088944.1	Q182B6	07_cymR	126700047	CD2431	+	1991484	n
CA_C2634	YP_001087303.1	Q18A23	o8_perR	126698406	CD0826	+	280969	n	perR
CA_C2450	YP_001087304.1	Q18A22	o8_perR	126698407	CD0827	+	280969	n
CA_C0327	YP_001088327.1	Q187D3	o8_perR	126699430	CD1822	+	281175	n
CA_C3657	YP_001087055.1	Q189C4	o8_perR	126698158	CD0580	+	1990719	y
CA_C2449	YP_001087649.1	Q18B19	o8_perR	126698752	CD1157	-	1990937	y
CA_C3597	YP_001087975.1	Q18BZ4	o8_perR	126699078	CD1474	+	1991063	n
CA_C3597	YP_001088025.1	Q18C45	o8_perR	126699128	CD1524	+	1991087	n

## Sheet: C.perfringens
C. acetobutilicum (Gene Name)	RefSeq ID	UniProt AC	Regulon	Gene Number	Gene Name	strand	Operon ID	TFBS identified	TF
CA_C1283	NP_562948.1	Q8XIT1	01_hrcA	18311014	CPE2032	-	53825	y
CA_C2704	NP_563206.1	P26822	01_hrcA	18311272	CPE2290	-	53877	y
CA_C2703	NP_563205.1	P26821	01_hrcA	18311271	CPE2289	-	53877	y
CA_C3315	NP_561332.1	Q8XNC2	01_hrcA	18309398	CPE0416	+	1479233	y
CA_C2705	NP_563207.1	Q8XI33	01_hrcA	18311273	CPE2291	+	1480122	y
CA_C1282	NP_562949.1	P26823	01_hrcA	18311015	CPE2033	-	53825	y
CA_C1280	NP_562951.1	Q8XIS9	01_hrcA	18311017	CPE2035	-	53825	y	hrcA
CA_C1281	NP_562950.1	Q8XIT0	01_hrcA	18311016	CPE2034	-	53825	y
CA_C3188	NP_563349.1	Q8XHP9	02_ctsR	18311415	CPE2433	-	53905	n
CA_C3187	NP_563348.1	Q8XHQ0	02_ctsR	18311414	CPE2432	-	53905	n
CA_C3190	NP_563358.1	Q8XHP0	02_ctsR	18311424	CPE2442	-	53908	y
CA_C3192	NP_563360.1	Q8XHN8	02_ctsR	18311426	CPE2444	-	53908	y	ctsR
CA_C3191	NP_563359.1	Q8XHN9	02_ctsR	18311425	CPE2443	-	53908	y
CA_C2737	NP_561131.1	Q8XNW7	03_lexA	18309197	CPE0215	+	53513	n
CA_C0502	NP_561219.1	Q46323	03_lexA	18309285	CPE0303	+	1479172	n
CA_C0503	NP_561264.1	Q8XNI5	03_lexA	18309330	CPE0348	+	1479193	n
CA_C0508	NP_561268.1	Q8XNI1	03_lexA	18309334	CPE0352	+	1479194	n
CA_C0510	NP_561269.1	Q8XNI0	03_lexA	18309335	CPE0353	+	1479195	y
CA_C1832	NP_562077.1	Q8XL81	03_lexA	18310143	CPE1161	-	1479630	y	lexA
CA_C1815	NP_562589.1	P94666	03_lexA	18310655	CPE1673	-	1479923	y
CA_C0974	NP_561606.1	Q8XMJ8	04_argR	18309672	CPE0690	-	53593	y
CA_C0973	NP_561607.1	Q8XMJ7	04_argR	18309673	CPE0691	-	53593	y
CA_C2074	NP_562732.1	P58685	04_argR	18310798	CPE1816	-	53779	n	argR
CA_C0316	NP_561085.1	P0C2E4	04_argR	18309151	CPE0169	+	1479105	n
CA_C2675	NP_563250.1	Q8XHZ0	05_hisR	18311316	CPE2334	-	1480150	n	hisR
CA_C0014	NP_560969.1	Q8XPB2	06_Rex	18309035	CPE0053	+	53489	n
CA_C1024	NP_561311.1	Q8XNE2	06_Rex	18309377	CPE0395	+	53545	y
CA_C1025	NP_561310.1	Q8XNE3	06_Rex	18309376	CPE0394	+	53545	y
CA_C1023	NP_561312.1	Q8XNE1	06_Rex	18309378	CPE0396	+	53545	y
CA_C1513	NP_562356.1	Q8XKG0	06_Rex	18310422	CPE1440	-	53703	y
CA_C1515	NP_562354.1	Q8XKG2	06_Rex	18310420	CPE1438	-	53703	y
CA_C1514	NP_562355.1	Q8XKG1	06_Rex	18310421	CPE1439	-	53703	y
CA_C2866	NP_563104.1	Q8XID3	06_Rex	18311170	CPE2188	-	53855	n
CA_C2865	NP_563103.1	Q8XID4	06_Rex	18311169	CPE2187	-	53855	n
CA_C2869	NP_563107.1	Q8XID0	06_Rex	18311173	CPE2191	-	53855	n
CA_C2868	NP_563106.1	Q8XID1	06_Rex	18311172	CPE2190	-	53855	n
CA_C2867	NP_563105.1	Q8XID2	06_Rex	18311171	CPE2189	-	53855	n
CA_C2864	NP_563102.1	Q8XID5	06_Rex	18311168	CPE2186	-	53855	n
CA_C2711	NP_563216.1	Q8XI24	06_Rex	18311282	CPE2300	-	53879	n
CA_C2709	NP_563214.1	Q8XI26	06_Rex	18311280	CPE2298	-	53879	n
CA_C2710	NP_563215.1	Q8XI25	06_Rex	18311281	CPE2299	-	53879	n
CA_C0267	NP_561019.1	Q8XP62	06_Rex	18309085	CPE0103	-	1479060	y
CA_C0709	NP_562220.1	Q8XKT9	06_Rex	18310286	CPE1304	-	1479719	n
CA_C0827	NP_562266.1	Q8XKP4	06_Rex	18310332	CPE1350	+	1479735	n
CA_C1512	NP_562358.1	Q8XKF8	06_Rex	18310424	CPE1442	-	1479791	n
CA_C2229	NP_562977.1	Q8XIQ3	06_Rex	18311043	CPE2061	-	1480031	n
CA_C2870	NP_563108.1	Q8XIC9	06_Rex	18311174	CPE2192	-	1480084	n
CA_C2871	NP_563109.1	Q8XIC8	06_Rex	18311175	CPE2193	-	1480085	n
CA_C2873	NP_563111.1	Q8XIC6	06_Rex	18311177	CPE2195	-	1480087	y
CA_C2713	NP_563218.1	Q8XI22	06_Rex	18311284	CPE2302	-	1480126	y	rex
CA_C0028	NP_563262.1	I1SBB3	06_Rex	18311328	CPE2346	-	1480153	y
CA_P0162	NP_563447.1	Q8XHF4	06_Rex	18311513	CPE2531	-	1480211	y
CA_C0931	NP_561093.1	I1SBA7	07_cymR	18309159	CPE0177	+	53508	y
CA_C0930	NP_561092.1	Q8XNZ9	07_cymR	18309158	CPE0176	+	53508	y
CA_C0929	NP_561091.1	Q8XP00	07_cymR	18309157	CPE0175	+	53508	y
CA_C0106	NP_562403.1	Q8XKB3	07_cymR	18310469	CPE1487	-	53713	n
CA_C1675	NP_562702.1	Q8XJH0	07_cymR	18310768	CPE1786	-	53771	y	cymR/IscR
CA_C0094	NP_561463.1	Q8XMZ1	07_cymR	18309529	CPE0547	+	1479291	n
CA_C3597	NP_563534.1	Q8XH67	o8_perR	18311600	CPE2618	-	1480258	y
CA_C2778	NP_561696.1	P14072	o8_perR	18309762	CPE0780	-	53608	n
CA_C3597	NP_560998.1	Q8XP83	o8_perR	18309064	CPE0082	+	1479051	y
CA_C0327	NP_561183.1	Q8XNR5	o8_perR	18309249	CPE0267	-	1479157	y
CA_C2449	NP_561204.1	Q8XNP4	o8_perR	18309270	CPE0288	-	1479169	y
CA_C3597	NP_561605.1	Q8XMJ9	o8_perR	18309671	CPE0689	+	1479367	n
CA_C2634	NP_562126.1	Q8XL32	o8_perR	18310192	CPE1210	+	1479658	y	perR
CA_C2452	NP_562978.1	Q8XIQ2	o8_perR	18311044	CPE2062	-	1480032	n
CA_C2777	NP_563353.1	Q8XHP5	o8_perR	18311419	CPE2437	+	1480169	n
CA_C3224	NP_563408.1	Q8XHJ1	09_purR	18311474	CPE2492	-	1480188	n	purR

## Sheet: C.tetani
C. acetobutilicum (Gene Name)	RefSeq ID	UniProt AC	Regulon	Gene Number	Gene Name	strand	Operon ID	TFBS identified	TF
CA_C1283	NP_782596.1	Q892R1	01_hrcA	28211652	CTC02030	-	77517	n
CA_C2703	NP_782944.2	Q891G4	01_hrcA	161486837	CTC02413	-	77598	y
CA_C3315	NP_782109.1	Q894P6	01_hrcA	28211165	CTC01489	-	1548728	y
CA_C2705	NP_782945.1	Q891G3	01_hrcA	28212001	CTC02414	+	1549011	y
CA_C1281	NP_782598.1	Q892Q9	01_hrcA	28211654	CTC02032	-	77517	n
CA_C1280	NP_782599.1	Q892Q8	01_hrcA	28211655	CTC02033	-	77517	n	hrcA
CA_C1282	NP_782597.1	Q892R0	01_hrcA	28211653	CTC02031	-	77517	n
CA_C3188	NP_783143.1	Q890L7	02_ctsR	28212199	CTC02630	-	77642	n
CA_C3187	NP_783142.1	Q890L8	02_ctsR	28212198	CTC02629	-	77642	n
CA_C3189	NP_783145.1	Q890L5	02_ctsR	28212201	CTC02633	-	77643	y
CA_C3190	NP_783146.1	Q890L4	02_ctsR	28212202	CTC02634	-	77643	y
CA_C3191	NP_783147.1	Q890L3	02_ctsR	28212203	CTC02635	-	77643	y
CA_C3192	NP_783148.1	Q890L2	02_ctsR	28212204	CTC02636	-	77643	y	ctsR
CA_C3714	NP_782997.1	Q891B1	02_ctsR	28212053	CTC02469	+	1549031	y
CA_C2737	NP_781258.1	Q897Z1	03_lexA	28210314	CTC00578	+	77239	n
CA_C1815	NP_781918.1	Q895I5	03_lexA	28210974	CTC01289	+	77381	y
CA_C0508	NP_783023.1	Q890Y5	03_lexA	28212079	CTC02497	-	77616	n
CA_C0502	NP_783030.1	Q890X8	03_lexA	28212086	CTC02504	-	77618	n
CA_C1832	NP_781927.1	Q895H6	03_lexA	28210983	CTC01298	+	1548653	y	lexA
CA_C0510	NP_783022.1	Q890Y6	03_lexA	28212078	CTC02496	-	1549035	n
CA_C0503	NP_783029.1	Q890X9	03_lexA	28212085	CTC02503	-	1549036	y
CA_C3619	NP_781241.1	Q898A6	04_argR	28210297	CTC00559	+	77235	n
CA_C0973	NP_781243.1	P59602	04_argR	28210299	CTC00561	+	77235	n
CA_C0974	NP_781244.1	P59616	04_argR	28210300	CTC00562	+	77235	n
CA_C2074	NP_782182.1	Q894H3	04_argR	28211238	CTC01572	-	77434	n	argR
CA_C0943	NP_781129.1	Q898L3	05_hisR	28210185	CTC00432	+	1548364	y
CA_C0944	NP_781959.1	Q895E4	05_hisR	28211015	CTC01332	-	1548665	n
CA_C0014	NP_781362.1	Q897N7	06_Rex	28210418	CTC00695	-	77263	n
CA_C2710	NP_781377.1	Q897M2	06_Rex	28210433	CTC00711	+	77267	y
CA_C2709	NP_781378.1	Q897M1	06_Rex	28210434	CTC00712	+	77267	y
CA_C2711	NP_781376.1	Q897M3	06_Rex	28210432	CTC00710	+	77267	y
CA_C2710	NP_782954.1	Q891F4	06_Rex	28212010	CTC02425	-	77600	y
CA_C2711	NP_782955.1	Q891F3	06_Rex	28212011	CTC02426	-	77600	y
CA_C2709	NP_782953.1	Q891F5	06_Rex	28212009	CTC02424	-	77600	y
CA_C2712	NP_782956.1	Q891F2	06_Rex	28212012	CTC02427	-	77600	y
CA_C1513	NP_783012.1	Q890Z6	06_Rex	28212068	CTC02486	-	77614	n
CA_C1512	NP_783013.1	Q890Z5	06_Rex	28212069	CTC02487	-	77614	n
CA_C1515	NP_783010.1	Q890Z8	06_Rex	28212066	CTC02484	-	77614	n
CA_C1514	NP_783011.1	Q890Z7	06_Rex	28212067	CTC02485	-	77614	n
CA_C2873	NP_781017.1	Q898X5	06_Rex	28210073	CTC00312	+	1548315	y
CA_P0162	NP_781989.1	Q895B4	06_Rex	28211045	CTC01366	-	1548681	y
CA_C0267	NP_782567.1	Q892U0	06_Rex	28211623	CTC01998	-	1548900	n
CA_C2713	NP_782957.1	Q891F1	06_Rex	28212013	CTC02428	-	1549015	y	rex
CA_C1675	NP_781695.1	Q896F8	07_cymR	28210751	CTC01049	+	77335	n	cymR/IscR
CA_C0985	NP_781978.1	Q895C5	07_cymR	28211034	CTC01353	-	77393	n
CA_C0986	NP_781977.1	Q895C6	07_cymR	28211033	CTC01352	-	77393	n
CA_C0106	NP_782015.1	Q894Y8	07_cymR	28211071	CTC01393	+	77402	n
CA_C2235	NP_781970.1	Q895D3	07_cymR	28211026	CTC01343	-	1548668	y
CA_C2236	NP_781971.1	Q895D2	07_cymR	28211027	CTC01344	-	1548669	y	cymR
CA_C0984	NP_781979.1	Q895C4	07_cymR	28211035	CTC01355	-	1548675	y
CA_C1027	NP_781654.1	Q896J9	o8_perR	28210710	CTC01004	+	77324	y
CA_C2452	NP_782337.1	Q893R8	o8_perR	28211393	CTC01742	-	77460	n
CA_C3306	NP_781458.1	Q897E3	o8_perR	28210514	CTC00797	-	1548498	y
CA_C3597	NP_781487.1	Q897B4	o8_perR	28210543	CTC00826	+	1548508	y
CA_C2634	NP_782900.1	Q891K8	o8_perR	28211956	CTC02363	+	1548994	n	perR
CA_C2450	NP_782982.1	Q891C6	o8_perR	28212038	CTC02454	-	1549026	n
CA_C2448	NP_783044.1	Q890W4	o8_perR	28212100	CTC02521	+	1549042	y
CA_C3224	NP_780899.1	Q899J0	09_purR	28209955	CTC00186	+	1548271	n	purR
